# Supplementary material for: Climate, weather, socio-economic and electricity usage data for the residential and commercial sectors in FL, U.S
Source: Data Brief. 2017 May 22;13:192–5. doi: 10.1016/j.dib.2017.05.031 (PMC5458065; doi:10.1016/j.dib.2017.05.031)
Supplement: Supplementary file 2 — Supplementary material [file mmc2.xlsx]

## Sheet: SI units
year	month	res.price	res.sales.adj	com.price	com.sales.adj	EMXP	MXSD	TPCP	TSNW	EMXT	EMNT	MMXT	MMNT	MNTM	DT90	DX32	DT00	DT32	DP01	DP05	DP10	MDPT	VISIB	WDSP	MWSPD	GUST	HTDD	CLDD	LABOR	EMP	UNEMP	UNEMPRATE	PCINCOME	GSP
		cents/KWHr	GWHr	cents/KWHr	GWHr	mm	mm	mm	mm						days	days	days	days	days	days	days		km	m/s	m/s	m/s						%	USD	million USD
1990	1	7.68	9204.26	6.74	5629.84	34.6933	0	91.28	0	29.34	6.33333	25.16	14.5067	19.8267	0	0	0	0	5	2.4	1.53333	11.267	12.6603	2.98695	5.58923	8.54701	223.417	29.9941	6382604	6016520	366084	5.7	29590.8	418825
1990	2	7.84	6760.42	6.67	5779.63	35.26	0	68.9133	0	29.9667	6.76667	26.1133	14.18	20.1467	0	0	0	0.133333	3.8	1.73333	0.666667	12.662	13.2671	3.77448	6.51457	9.48316	122.378	49.819	6410600	6041547	369053	5.8	29590.8	418825
1990	3	7.79	6375.71	6.65	5727.16	39.9067	0	81.8133	0	32.2667	7.60667	27.2067	15.3867	21.3	1.06667	0	0	0	4.53333	2.26667	0.733333	12.6864	13.9103	3.52063	6.14767	9.16847	96.9657	49.2659	6433214	6061089	372125	5.8	29590.8	418825
1990	4	7.9	6356.13	6.73	5835.49	36.8	0	92.8733	0	34.6733	14.7733	30.7267	20.02	25.3733	9.6	0	0	0	5.06667	2.2	1.13333	13.6808	13.4561	3.40722	6.05213	8.93739	51.1134	83.5639	6449388	6073585	375803	5.8	29590.8	418825
1990	5	7.83	7481	6.67	6393.53	48.0667	0	154.98	0	35.8267	17.5267	32.7467	22.1267	27.42	20.4	0	0	0	7.26667	4.2	2.26667	17.9579	13.3787	3.32799	5.9002	8.83068	3.63546	254.149	6460750	6080536	380214	5.9	29590.8	418825
1990	6	7.71	9534.48	6.6	6922.67	49.66	0	166.173	0	36.3133	20.5267	33.0667	23.0133	28.04	22.8	0	0	0	9.6	4.26667	1.66667	20.052	12.901	2.53574	5.50671	8.98434	0	344.62	6469062	6083392	385670	6	29590.8	418825
1990	7	7.7	10304.9	6.59	7044.78	41.9067	0	144.06	0	36.1133	20.32	33.5867	22.96	28.28	26.4	0	0	0	9.33333	3.6	1.53333	21.1584	13.348	2.641	5.7257	9.56641	0	381.765	6477033	6084167	392866	6.1	29590.8	418825
1990	8	7.7	10824.7	6.57	7253.45	38.6733	0	109.06	0	35.3733	16.2133	32.4733	21.92	27.2	19.1333	0	0	0	6.53333	2.73333	1.2	21.3502	12.2499	2.13003	5.3039	9.12275	0	389.406	6485459	6083808	401651	6.2	29590.8	418825
1990	9	7.69	10527.1	6.61	7037.86	44.94	0	114.627	0	33.3133	8.30667	29.5067	19.1533	24.34	5.93333	0	0	0	6.26667	2.66667	1.6	19.7268	12.8058	2.54608	5.19625	8.32349	2.01705	336.656	6492799	6081382	411417	6.3	29590.8	418825
1990	10	7.76	9707.97	6.65	6973.15	20.6467	0	34.5533	0	29.8867	7.06667	26.1067	13.98	20.0267	0.0666667	0	0	0.0666667	3.13333	0.733333	0.333333	17.0889	13.647	3.14449	5.62803	8.73822	41.99	220.384	6497505	6075768	421737	6.5	29590.8	418825
1990	11	7.89	7593.31	6.71	6386.17	18.1333	0	35.6733	0	28.92	3.44667	24.36	12.7733	18.5733	0	0	0	1.26667	3.46667	0.733333	0.2	13.2192	13.9514	2.99576	5.39558	8.21508	105.938	60.2282	6500099	6068300	431799	6.6	29590.8	418825
1990	12	7.96	6913.65	6.82	5926.3	63.0333	0	198.067	0	28.9067	3.56	22.6267	13	17.8267	0	0	0	1.2	8.06667	4.06667	2.6	12.6475	13.2587	2.97809	5.28557	8.40032	192.456	40.2415	6501640	6060234	441406	6.8	29590.8	418825
1991	1	8.18	7278.99	6.99	5849.44	18.6667	0	40.3533	0	29.14	-0.36	22.9867	11.7733	17.3733	0	0	0	1.26667	3.2	1.13333	0.333333	12.3387	12.235	3.05643	5.52226	8.59946	231.136	37.1909	6503384	6052024	451360	6.9	29026.1	421103
1991	2	8.24	6929.07	7.15	5495.58	58.5133	0	152.02	0	31.42	4.02667	25.4	14.2533	19.8	0.266667	0	0	0.266667	6.06667	3.33333	1.86667	9.59878	13.6707	3.40011	5.98767	9.16514	200.23	18.9418	6507630	6045622	462008	7.1	29026.1	421103
1991	3	8.23	6993.21	7.13	5590.15	47.0667	0	140.547	0	33.2867	10.3267	28.64	18.64	23.66	3	0	0	0	7.33333	3.93333	2	12.3616	12.7608	3.7986	6.6488	9.67646	127.823	61.4529	6513776	6041212	472564	7.3	29026.1	421103
1991	4	7.97	6943.19	6.8	5940.26	65.9933	0	195.273	0	33.4867	17.9933	30.6733	21.68	26.18	7.86667	0	0	0	9.4	4.33333	2.66667	16.8356	13.285	3.32003	6.15944	9.42145	18.5068	149.238	6520647	6038949	481698	7.4	29026.1	421103
1991	5	7.85	8529.25	6.71	6556.86	50.3267	0	185.673	0	34.8133	18.7	31.98	22.1467	27.0667	17	0	0	0	10.6667	5.13333	2.06667	19.4186	13.4258	3.13944	5.81663	9.17818	0.0982143	276.812	6527666	6038775	488891	7.5	29026.1	421103
1991	6	7.8	9472.98	6.64	6887.48	61.5933	0	253.2	0	35.1	21.3333	32.7067	23.3267	28.0067	22.6	0	0	0	14.6667	6.4	2.86667	20.6218	13.6491	2.46133	5.34039	9.07078	0.0978723	315.598	6534353	6040389	493964	7.6	29026.1	421103
1991	7	7.78	10247.2	6.63	6996.54	41.6533	0	157.42	0	35.0267	20.82	32.76	23.34	28.0467	22.4667	0	0	0	10.8	4.53333	1.66667	22.0507	13.2516	2.21905	5.53486	9.93078	0.00444444	363.823	6540152	6042600	497552	7.6	29026.1	421103
1991	8	7.72	10831.8	6.58	7282.01	44.12	0	132.073	0	34.8067	16.9933	31.9333	22.1	27.02	15.3333	0	0	0	7.93333	3.13333	1.46667	22.0037	13.685	2.19592	5.13088	9.12008	0.148889	371.49	6545644	6044199	501445	7.7	29026.1	421103
1991	9	7.72	10673.9	6.57	7208.96	65.48	0	175.04	0	32.1467	10.08	28.5533	18.42	23.5	1.86667	0	0	0	7.6	3.33333	2.13333	20.6187	13.2529	2.49248	5.10957	9.03932	2.07501	306.442	6552376	6044477	507899	7.8	29026.1	421103
1991	10	7.84	8924.21	6.67	6803.61	17.68	0	40.0867	0	29.3733	3.71333	23.74	12.52	18.1333	0	0	0	1.73333	3.26667	1	0.333333	17.0683	13.5095	2.95657	5.41324	8.33568	27.6387	158.503	6560638	6042830	517808	7.9	29026.1	421103
1991	11	7.98	7412.55	6.73	6362.82	15.8133	0	28.2867	0	28.9667	3.87333	23.26	12.28	17.7667	0	0	0	1.2	2.86667	0.6	0.133333	10.829	13.3368	3.19186	5.48333	8.42415	217.485	44.6791	6570531	6040246	530285	8.1	29026.1	421103
1991	12	7.95	7347.36	6.82	5936.32	34.7333	0	86.9	0	26.66	0.2	20.34	9.11333	14.74	0	0	0	3.2	4.66667	2.53333	1.06667	11.4177	13.1099	2.95521	5.31738	8.60079	226.214	32.9546	6581238	6038427	542811	8.2	29026.1	421103
1992	1	7.98	7983.37	6.89	5697.86	33.9	0	91.84	0	28.4	3.73333	22.76	12.0067	17.3667	0	0	0	0.8	5.4	2.93333	1.26667	8.09935	12.9834	3.1661	5.6257	8.65471	363.545	8.09281	6592915	6040288	552627	8.4	29353.8	436843
1992	2	7.87	7816.81	6.82	5486.88	40.1467	0	86.4	0	29.4133	5.26	24.2533	12.5133	18.3933	0	0	0	0.133333	4.8	2	1.13333	11.0456	12.6751	3.16016	5.78234	8.90123	227.981	21.2187	6605662	6047093	558569	8.5	29353.8	436843
1992	3	7.94	6798.93	6.74	5723.7	36.5	0	78.1333	0	31.12	6.7	26.02	15.0467	20.5333	0.2	0	0	0.0666667	4.53333	1.73333	0.866667	10.8481	13.2854	3.26847	5.87461	8.91696	168.554	30.8389	6620358	6059509	560849	8.5	29353.8	436843
1992	4	7.8	6561.01	6.64	5750.27	24.6333	0	49.3467	0	33.0067	8.8	29.3133	17.2267	23.2667	3.6	0	0	0	3.66667	1.06667	0.466667	13.3341	13.1914	3.39682	6.08987	9.22005	89.8977	68.8762	6637586	6076331	561255	8.5	29353.8	436843
1992	5	7.79	6914.85	6.58	6092.29	59.9267	0	294.327	0	34.54	19.3667	31.6467	22.3067	26.9867	14.4667	0	0	0	14.2	7.4	3.8	15.6605	12.9483	3.033	5.6633	8.3197	23.2881	153.476	6654303	6093551	560752	8.4	29353.8	436843
1992	6	7.65	8858.12	6.46	6815.19	31.34	0	96.58	0	35.9333	21.0933	33.46	23.46	28.4733	26.6667	0	0	0	7.53333	2.33333	1.06667	21.2224	13.0732	2.75643	5.92309	9.72363	0	305.597	6667987	6108594	559393	8.4	29353.8	436843
1992	7	7.59	10882.4	6.42	7312.48	50.36	0	203.647	0	34.5533	19.9733	32.1533	22.8667	27.5	18.6667	0	0	0	11.6667	5.26667	2.33333	21.9576	12.9557	2.44193	5.28103	9.14349	0	402.138	6677483	6120884	556599	8.3	29353.8	436843
1992	8	7.58	11152.9	6.39	7273.2	46.1067	0	143.233	0	33.7071	19.05	31.15	22.4429	26.7929	11.2143	0	0	0	9.33333	3.73333	1.73333	21.8679	13.7823	2.32681	5.39782	10.0952	0	331.532	6681621	6130592	551029	8.2	29353.8	436843
1992	9	7.6	10350.3	6.43	7277.53	62.2133	0	94.4467	0	31.26	11.7	27.68	17.3071	22.4429	1.2	0	0	0	4.06667	1.53333	0.933333	20.5212	13.562	2.52738	5.20017	9.06821	0.178259	294.671	6680573	6138259	542314	8.1	29353.8	436843
1992	10	7.7	9010.93	6.5	6813.63	57.32	0	154.647	0	30.4867	4.71333	25.0267	16.12	20.5733	0.2	0	0	0.333333	7.4	3.33333	1.8	15.9876	12.7502	2.96886	5.24782	8.61998	34.716	114.531	6677276	6146106	531170	8	29353.8	436843
1992	11	7.94	7376.33	6.62	6469.87	21.9933	0	38.9467	0	27.3667	3.17333	22.6333	11.7267	17.1667	0	0	0	0.8	2.53333	1	0.533333	14.5927	13.4958	3.59379	6.09889	9.30373	143.8	95.975	6673964	6154438	519526	7.8	29353.8	436843
1992	12	7.78	7877.75	6.61	6197.11	45.0933	0	149.62	0	28.2867	4.81333	23.1733	13.8	18.4733	0	0	0	0.4	8.8	4.2	1.86667	11.6061	13.2138	2.86836	5.16914	8.56883	242.865	18.8212	6673247	6164133	509114	7.6	29353.8	436843
1993	1	7.84	7203.16	6.55	5866.65	32.04	0	81.3533	0	26.3267	2.33333	21.3067	9.91333	15.6	0	0	0	0.866667	4.73333	2.66667	1	13.0472	12.4393	3.11051	5.54532	8.86611	196.272	35.7014	6677510	6176868	500642	7.5	29813.7	453350
1993	2	7.85	6830.99	6.69	5417.48	58	0	150.88	0	29.6733	0.566667	23.3933	12.2	17.7933	0	0	0	1.13333	7.13333	3.66667	2	8.16464	13.4447	3.45391	6.03527	8.95733	281.991	7.37907	6687096	6192969	494127	7.4	29813.7	453350
1993	3	7.82	7049.62	6.7	5426.2	24.8733	0	47.0667	0	29.9667	6.96	25.7	13.5	19.6067	0	0	0	0.0666667	3.4	1.2	0.333333	10.5007	13.2037	3.77218	6.58068	10.137	211.725	23.6687	6702047	6212689	489358	7.3	29813.7	453350
1993	4	8.21	6752.4	6.9	5785.51	31.2533	0	58.2533	0	32.62	13.22	29.2133	18.5333	23.8733	2.53333	0	0	0	4.2	1.26667	0.466667	11.4799	14.443	3.7147	6.35028	9.25431	98.2403	42.3744	6720505	6235280	485225	7.2	29813.7	453350
1993	5	8.23	6714.79	6.89	5985.62	29.3267	0	101.42	0	35.4133	18.66	32.2933	22.1467	27.2333	16	0	0	0	7.6	3	0.733333	16.5158	13.928	3.32381	5.81352	8.58891	4.59767	169.778	6739632	6258223	481409	7.1	29813.7	453350
1993	6	8.05	8995.98	6.76	6814.11	46.8133	0	166.72	0	36.12	20.9667	33.58	23.1667	28.38	26.5333	0	0	0	9.26667	4.6	2.33333	20.0279	13.7652	2.80776	5.64356	9.17004	0	330.216	6756937	6278549	478388	7.1	29813.7	453350
1993	7	7.99	10665.9	6.7	7197.38	39.4	0	134.867	0	36.08	20.64	33.3533	23.1933	28.2667	24.0667	0	0	0	8.93333	3.4	1.46667	22.085	13.2596	2.28549	5.29398	9.7051	0	400.866	6769594	6294044	475550	7	29813.7	453350
1993	8	7.98	11594.4	6.69	7464.79	36.4933	0	150.627	0	34.3267	16.04	31.94	22.1667	27.04	16.9333	0	0	0	10.2	4.13333	1.53333	22.0265	12.7472	2.45043	5.30254	9.01625	0	393.43	6778605	6305629	472976	7	29813.7	453350
1993	9	8.01	10766.1	6.69	7346.21	63.5067	0	170.533	0	32.3467	8.04	28.7667	18.72	23.7467	2.46667	0	0	0.133333	7.8	4.26667	2.26667	21.1467	14.2407	2.50279	5.27086	9.09531	1.3617	324.626	6788305	6317326	470979	6.9	29813.7	453350
1993	10	7.92	9343.11	6.54	6914.9	38.2933	0	59.6133	0	30.0467	3.59333	25.12	14.4267	19.7733	0.2	0	0	0.6	3.6	1.06667	0.333333	18.2303	13.5062	2.73729	5.15253	8.65059	28.7724	172.668	6801657	6331527	470130	6.9	29813.7	453350
1993	11	8	7906.44	6.58	6419.97	21.5533	0	46.4533	0	26.7067	0.74	20.8867	8.7	14.8067	0	0	0	2.26667	3.73333	0.866667	0.333333	13.8497	13.5296	3.19546	5.38974	8.35033	151.839	71.5177	6819485	6348474	471011	6.9	29813.7	453350
1993	12	7.97	7760.75	6.57	6271.21	36.1267	0	134.067	0	26.76	1.54667	20.4667	9.88	15.1733	0	0	0	3.2	7.46667	4.26667	1.66667	8.61919	14.0419	3.05579	5.43055	9.07937	365.314	10.0037	6841132	6368181	472951	6.9	29813.7	453350
1994	1	7.93	8208.3	6.65	5462.97	33.58	0	68	0	29.26	2.3	23.8467	13.4267	18.6267	0	0	0	1.26667	4.06667	1.86667	0.866667	9.51045	13.1261	3.57111	6.11582	9.42318	352.611	15.8724	6863153	6388699	474454	6.9	30084.4	475562
1994	2	7.91	7206.29	6.6	5421.27	46.6067	0	86.24	0	31.6333	5.04	25.66	13.76	19.72	0.866667	0	0	0.266667	3.66667	1.93333	1	12.6574	13.0069	3.34794	5.79652	8.84868	175.745	37.254	6881455	6407639	473816	6.9	30084.4	475562
1994	3	7.95	6625.86	6.5	5728.71	41.24	0	89.46	0	31.7533	8.82	28.2133	17.7	22.9667	0.933333	0	0	0	5.06667	2.06667	0.866667	12.7191	13.3385	3.62954	6.23414	9.21675	135.524	59.2917	6894523	6423996	470527	6.8	30084.4	475562
1994	4	7.85	7230.15	6.29	6358.72	45.2333	0	87.7067	0	33.7267	13.1467	30.3467	19.3267	24.84	7.33333	0	0	0	4.4	2.06667	1.13333	16.6368	13.756	3.2764	5.84011	8.76205	32.2428	134.473	6903675	6438663	465012	6.7	30084.4	475562
1994	5	7.72	8155.62	6.5	6183.35	58.4667	0	240.133	0	35.04	20.1467	32.0067	22.7133	27.3667	16.8667	0	0	0	13	5.93333	3.2	18.0133	12.9038	2.87745	5.43478	8.98401	5.2239	224.836	6912763	6454530	458233	6.6	30084.4	475562
1994	6	7.71	9353.87	6.25	6868.7	45.8133	0	188.813	0	34.2667	20.6333	31.9267	22.7267	27.3267	17.1333	0	0	0	11.9333	5.13333	2.13333	21.85	13.1299	2.63098	5.62513	10.009	0.00851064	326.343	6924913	6473763	451150	6.5	30084.4	475562
1994	7	7.64	10546.7	6.17	7124.62	67.3867	0	238.093	0	33.88	20.08	31.6733	22.54	27.1067	14	0	0	0	12.7333	6.06667	2.8	21.7989	13.4788	2.56184	5.65561	9.79054	0	334.439	6942049	6497466	444583	6.4	30084.4	475562
1994	8	7.65	10051.7	6.2	6956.11	63.8067	0	241.213	0	33.5467	18.1467	30.5733	21.76	26.16	7.53333	0	0	0	11.0667	5.8	3.66667	21.8383	13.6454	2.51004	5.44187	9.65833	0	327.371	6963006	6524402	438604	6.3	30084.4	475562
1994	9	7.66	10056.2	6.19	7032.76	66.0333	0	164.833	0	31.8533	14.8867	28.4533	19.4	23.9333	1.4	0	0	0	8	3.93333	1.93333	20.995	13.1527	2.5779	5.26695	9.49267	0.271415	264.435	6984501	6552483	432018	6.2	30084.4	475562
1994	10	7.79	8784.7	6.33	6750.23	79.4733	0	151.1	0	30.0733	9.72	26.48	16.9533	21.7067	0.133333	0	0	0	4.66667	2.46667	1.93333	18.6255	13.3884	2.8508	5.25866	8.80083	21.2981	169.285	7003158	6579967	423191	6	30084.4	475562
1994	11	7.86	7840.15	6.36	6567.51	52.4333	0	102.34	0	28.7	5.44	22.5667	13.0067	17.7933	0	0	0	0.133333	5.66667	2.26667	0.933333	16.1102	13.1125	3.28797	5.65993	8.82168	64.8257	96.7215	7017773	6605757	412016	5.9	30084.4	475562
1994	12	7.85	7524.15	6.33	6455.08	33.6667	0	81.88	0	26.4067	1.85333	20.5333	8.98	14.76	0	0	0	1.86667	5.53333	2	0.933333	12.7146	12.2942	3.0391	5.21989	8.82091	233.975	34.9158	7026523	6626354	400169	5.7	30084.4	475562
1995	1	7.8	7321.57	6.38	5585.37	19.7267	0	51.56	0	28.4067	-1.86	22.0067	10.02	16	0	0	0	2.66667	4.4	1.33333	0.333333	8.97056	13.5098	3.12554	5.64129	8.91294	353.824	8.74578	7029031	6638913	390118	5.6	31020.8	493273
1995	2	7.79	7824.55	6.52	5277.74	51.0467	0	105.407	0	30.68	6.96	25.1933	14.5333	19.8667	0.2	0	0	0.0666667	5.33333	2.6	1.13333	9.34986	13.4096	3.40304	6.04088	9.20416	270.626	16.229	7028330	6644667	383663	5.5	31020.8	493273
1995	3	7.86	6444.3	6.47	5519.55	35.0333	0	85.32	0	32.34	9.26	27.8	16.54	22.1667	2	0	0	0	4.8	2.33333	1.13333	13.6823	13.3023	3.55597	6.10102	9.08652	115.75	43.1612	7027083	6645653	381430	5.4	31020.8	493273
1995	4	7.88	6547.67	6.4	5919.21	40.8933	0	77.9533	0	34.8867	14.1067	31.64	20.7267	26.1667	14.4	0	0	0.0666667	4.33333	1.93333	0.8	15.8194	13.3044	3.12374	5.60246	8.51022	46.0298	107.966	7026666	6643924	382742	5.4	31020.8	493273
1995	5	7.76	8139.19	6.35	6520.57	79.64	0	256.467	0	35.1933	15.6067	31.3333	21.8133	26.58	12.4667	0	0	0.133333	10.6667	6	3.33333	19.7342	13.2675	3.05558	5.594	8.51592	1.47877	293.673	7029171	6642854	386317	5.5	31020.8	493273
1995	6	7.71	10046.5	6.23	7099.54	47.9929	0	184.871	0	35.9571	21.0357	32.9786	23.2786	28.1286	23.0714	0	0	0	11.2857	5.28571	2.42857	20.7988	12.8568	2.96985	5.8028	9.24358	0.0468085	295.075	7035310	6644927	390383	5.5	31020.8	493273
1995	7	7.71	10147.9	6.24	7101.13	87.3714	0	282.057	0	36.1143	21.4071	32.4643	23.9214	28.1929	19.7857	0	0	0	12.1429	6.42857	3.64286	22.3012	13.0268	2.60615	5.75831	10.028	0	373.737	7044457	6650644	393813	5.6	31020.8	493273
1995	8	7.71	10204.1	6.27	7003.15	48.74	0	177.2	0	34.24	18.0867	31.58	22.5933	27.0867	13.3333	0	0	0.0666667	9	4.33333	2.33333	22.9285	11.9164	2.95055	5.7226	9.5036	0	387.805	7054356	6658547	395809	5.6	31020.8	493273
1995	9	7.72	10445.7	6.22	7311.19	68.2333	0	216.367	0	32.62	12.7067	29.02	20.3333	24.6867	3.2	0	0	0	10.4667	4.93333	2.46667	21.6457	13.3871	2.43072	5.04204	8.72144	0.667391	311.626	7062597	6666651	395946	5.6	31020.8	493273
1995	10	7.96	9573.54	6.48	6982.6	31.8467	0	73.4933	0	30.42	4.52	23.9867	12.2733	18.12	0.0666667	0	0	0.733333	4	1.53333	0.933333	19.0278	13.8632	3.23042	5.72972	9.16692	22.0373	217.44	7068152	6673498	394654	5.6	31020.8	493273
1995	11	8.07	7859.07	6.58	6578.35	24.9333	0	51.84	0	27.7467	-0.966667	20.6667	9.82667	15.22	0	0	0	4.26667	3.2	1.13333	0.533333	11.9629	14.4489	3.01721	5.33558	8.34083	199.258	55.3053	7071140	6679474	391666	5.5	31020.8	493273
1995	12	8.06	7029.62	6.63	6011.63	38.94	0	82.3267	0	27.44	-2.34	21.0867	8.61333	14.8533	0	0	0	4	5	2.06667	0.666667	9.41663	13.1003	2.94125	5.25448	8.60121	351.014	15.9507	7073427	6686077	387350	5.5	31020.8	493273
1996	1	7.87	9210.33	6.62	5732.15	22.3933	0	45.4067	0	28.6933	-3.69333	22.14	9.2	15.6667	0	0.0666667	0	4	2.86667	1.13333	0.466667	8.80614	13.7407	3.37627	6.06852	9.33136	366.566	13.184	7078022	6695448	382574	5.4	31631.6	518640
1996	2	7.92	7888.91	6.73	5572.67	55.92	0	178.42	0	29.4133	0.893333	22.5467	11.0733	16.7933	0	0	0	1.66667	7.86667	4.26667	2.46667	9.2481	12.9467	3.21813	5.89661	9.20599	301.096	12.8454	7086636	6708158	378478	5.3	31631.6	518640
1996	3	8.01	7323.55	6.74	5550.27	41.52	0	77.5133	0	32.1067	6.62667	26.3333	14.84	20.6	1.06667	0	0	0.133333	3.66667	2.26667	1.06667	9.84635	13.9572	3.89741	6.84433	9.96145	274.706	26.8621	7099557	6724047	375510	5.3	31631.6	518640
1996	4	7.98	6688.99	6.68	5641.97	42.4667	0	104.187	0	34.6133	14.3733	30.7333	20.18	25.46	9.8	0	0	0	6.2	2.66667	1	13.9297	14.3846	3.29648	5.92172	8.68866	94.56	74.9555	7116176	6742779	373397	5.2	31631.6	518640
1996	5	7.94	7308.55	6.57	6269.59	54.8067	0	218.74	0	35	16.2667	31.42	21.72	26.5667	11.7333	0	0	0.0666667	12.3333	5.73333	2.6	18.8245	14.3481	2.8833	5.50053	8.66888	4.8234	246.331	7135463	6763997	371466	5.2	31631.6	518640
1996	6	7.85	9184.68	6.42	6965.26	45.8333	0	123.947	0	35.4533	20.7	32.8067	23.58	28.2133	23	0	0	0	7.26667	3.06667	1.33333	20.748	14.001	2.62169	5.63593	9.34997	0	290.671	7156648	6787299	369349	5.2	31631.6	518640
1996	7	7.93	9907.33	6.54	7079.2	45.22	0	181.7	0	33.9933	20.3667	31.9	22.8267	27.3733	16.6667	0	0	0	12.3333	5.06667	1.86667	22.2683	13.6385	2.86554	5.49982	9.10301	0	395.675	7179471	6812355	367116	5.1	31631.6	518640
1996	8	7.94	10838.1	6.51	7372.65	42.84	0	141.713	0	33.9067	17.5667	31.62	22.0933	26.86	14.0667	0	0	0	9.46667	3.93333	1.33333	21.8886	13.8197	2.38946	5.32267	9.34295	0	332.932	7203002	6837669	365333	5.1	31631.6	518640
1996	9	7.97	10196.1	6.52	7256.37	73.3067	0	179.633	0	31.12	9.47333	27.8533	18.38	23.12	0.4	0	0	0	7.4	4.4	2.26667	20.9944	13.5674	2.49685	5.17041	8.84563	0.610598	298.162	7224225	6859676	364549	5	31631.6	518640
1996	10	8.15	8785.11	6.72	6854.61	18.9467	0	32.2733	0	30.2333	6.30667	24.7467	14.0267	19.3733	0	0	0	0.0666667	3.13333	0.6	0.333333	17.5534	14.2469	3.18903	5.59308	8.97802	36.6587	150.095	7240543	6875770	364773	5	31631.6	518640
1996	11	8.25	7280.95	6.78	6443.37	33.6133	0	75.6467	0	27.6267	0.253333	22.44	11.02	16.74	0	0	0	1.8	4.33333	1.93333	1.06667	13.0923	14.841	3.70841	6.08117	9.20797	145.712	57.1996	7252081	6886400	365681	5	31631.6	518640
1996	12	8.22	6971.02	6.79	6171.91	35.3733	0	77.6733	0	27.96	-2.29333	21.8267	10.3733	16.1267	0	0	0	2.93333	4.73333	1.8	0.666667	11.2475	14.0017	2.84057	5.18257	8.65684	264.109	17.1277	7261593	6895186	366407	5	31631.6	518640
1997	1	8.16	7831.68	6.81	5769.6	30.76	0	63.7133	0	29.42	3.68	24.4133	13.7333	19.0733	0	0	0	0.466667	4.26667	1.4	0.466667	10.2015	13.9114	3.01061	5.52383	8.96068	298.411	14.8644	7271995	6905670	366325	5	32210.2	540967
1997	2	8.22	7332.2	6.91	5557.73	31.7067	0	71.2067	0	31.0933	9.78667	27.32	16.7333	22.02	0.2	0	0	0	5.06667	1.8	0.666667	13.607	13.4639	3.3544	5.81026	9.03924	166.019	46.3331	7285819	6920642	365177	5	32210.2	540967
1997	3	8.27	6979.01	6.79	5979.7	59.9333	0	145.22	0	31.2267	7.41333	26.5	15.6667	21.0933	0.8	0	0	0	6.8	3.66667	1.73333	15.7808	13.8526	3.29614	5.83353	8.63385	39.8581	92.5861	7304568	6941888	362680	5	32210.2	540967
1997	4	8.28	6854.48	6.79	6011	48.3133	0	121.16	0	33.3667	12.9333	29.44	19.28	24.36	4.26667	0	0	0	5.6	3.13333	1.46667	13.9032	14.1431	3.69099	6.35946	9.23947	68.2903	76.0446	7328044	6968281	359763	4.9	32210.2	540967
1997	5	8.24	7276.72	6.82	6062.11	63.1067	0	208.747	0	34.2933	17.8467	31.04	21.8267	26.42	12.7333	0	0	0	10.8667	5.26667	2.13333	18.0413	13.8896	2.97646	5.51687	8.75708	7.36955	200.191	7352202	6995593	356609	4.9	32210.2	540967
1997	6	8.14	9264.94	6.65	6818.73	49.72	0	199.127	0	35.5933	20.5467	32.8133	23.22	28.0067	24.5333	0	0	0	11.3333	5.4	2.4	20.8306	14.0234	2.86381	5.73966	9.41071	0.924715	284.818	7373219	7020298	352921	4.8	32210.2	540967
1997	7	7.92	10520.8	6.48	7067.98	45.1	0	167.867	0	34.84	19.44	32.66	23.1533	27.9133	23	0	0	0	10.2	4.4	2.33333	22.4192	13.8321	2.32969	5.49547	9.54038	0	373.011	7389856	7041089	348767	4.7	32210.2	540967
1997	8	8.04	10641.4	6.6	7060.89	58.8267	0	167.54	0	34.2933	18.7733	31.6933	22.0067	26.8467	14.1333	0	0	0	8.93333	4.06667	1.73333	22.0535	13.5567	2.31478	5.17489	9.10509	0	371.318	7402437	7057706	344731	4.7	32210.2	540967
1997	9	8.06	10585.8	6.56	7229.01	41.4467	0	100.953	0	32.2933	9.14	28.1333	18.0733	23.1	2.66667	0	0	0	5.8	2.6	1.26667	21.0816	13.7237	2.5264	5.05976	8.46563	0.00212766	312.987	7412552	7071342	341210	4.6	32210.2	540967
1997	10	7.88	9575.23	6.33	6986.75	60.3133	0	121.107	0	29.1067	5.45333	23.78	13.44	18.6067	0.0666667	0	0	0.6	4.86667	2.73333	1.53333	16.9761	14.0427	3.02397	5.47364	8.5714	51.5811	164.345	7422039	7083040	338999	4.6	32210.2	540967
1997	11	7.98	7379.34	6.4	6270.95	56.5933	0	186.847	0	27.9267	2.63333	20.56	11.16	15.86	0.0666667	0	0	2.06667	9	4.2	2.46667	13.249	13.8364	2.85091	5.17395	8.40925	180.443	43.8221	7431207	7093227	337980	4.5	32210.2	540967
1997	12	7.93	7342	6.37	6095.6	51.4933	0	119.667	0	27.22	3.07333	21.7067	11.7333	16.72	0	0	0	1.66667	6.06667	2.4	1.26667	11.0223	13.4342	3.01633	5.5501	8.83925	321.797	26.403	7440960	7103528	337432	4.5	32210.2	540967
1998	1	7.89	7678.6	6.4	5688.59	71.7467	0	199.333	0	27.6533	4.16	21.6733	11.2667	16.4733	0	0	0	0.4	8.13333	4.73333	2.6	11.6693	14.057	3.17465	5.70214	8.97151	275.409	21.453	7451486	7114967	336519	4.5	33837.2	567440
1998	2	7.94	6760.79	6.51	5279.15	65.4267	0	128.613	0	29.2533	2.73333	22.7733	11.9267	17.3533	0	0	0	1.46667	5.06667	2.86667	1.33333	10.803	13.8129	3.89579	6.8812	10.427	256.678	15.9096	7462792	7128094	334698	4.5	33837.2	567440
1998	3	7.94	6626.55	6.47	5370.98	18.6933	0	30.0733	0	30.7067	9.18667	26.9467	16.3267	21.6333	0.266667	0	0	0	1.86667	0.866667	0.333333	10.6131	14.6769	3.75597	6.41344	9.23928	238.598	34.8555	7473723	7141713	332010	4.4	33837.2	567440
1998	4	7.98	6615.17	6.55	5729.61	28.9133	0	59.18	0	34.88	14.5267	31.4333	19.96	25.7	13.6667	0	0	0	3.53333	1.4	0.666667	14.7726	14.142	3.71682	6.36656	9.14397	56.4997	93.6419	7484364	7155723	328641	4.4	33837.2	567440
1998	5	7.91	7222.64	6.45	6195.51	32.3062	0	67.7375	0	37.2625	20.175	34.7188	23.8062	29.2625	26	0	0	0	3.75	2	0.75	18.8936	12.4242	2.81522	5.57115	8.72809	0.722491	255.321	7496089	7170483	325606	4.3	33837.2	567440
1998	6	7.81	10082	6.33	6985.64	53.6063	0	205.169	0	36.9438	21.9187	33.475	24.2375	28.8438	24.875	0	0	0	11	5.1875	2.4375	22.0382	13.2742	2.96083	5.74289	9.23314	0	424.731	7509547	7185740	323807	4.3	33837.2	567440
1998	7	7.81	11005.9	6.28	7333.15	44.0813	0	164.906	0	35.3875	21.5625	33.0375	24.0125	28.5187	23.8125	0	0	0	10.25	4.125	2.1875	23.0591	13.0063	2.50787	5.65979	9.55524	0	412.467	7524288	7201435	322853	4.3	33837.2	567440
1998	8	7.83	10735.4	6.29	7216.79	95.3938	0	307.981	0	34.2875	20.2437	30.8125	23.6125	27.2	9.6875	0	0	0	12.5625	6.5	3.75	22.8463	13.9231	2.39128	5.29528	9.24075	0	386.589	7540531	7219059	321472	4.3	33837.2	567440
1998	9	7.85	10436.9	6.3	7124.83	24.125	0	52.5625	0	32.8062	13.5063	29.5125	19.9937	24.75	4.1875	0	0	0	3.6875	1.1875	0.6875	22.4403	13.5903	3.23328	6.07458	10.144	0.0442308	306.55	7558225	7238895	319330	4.2	33837.2	567440
1998	10	7.88	9594.51	6.35	6944.64	63.5625	0	99.1	0	29.6875	4.71875	26.225	16.2063	21.2063	0	0.1875	0.25	0.5	3.0625	1.6875	1.0625	18.5574	14.0921	2.87427	5.20295	8.6933	17.0295	209.968	7576025	7259808	316217	4.2	33837.2	567440
1998	11	8	7539.11	6.41	6597.69	22.2875	0	50.9563	0	28.4625	4.48125	24.0625	14.2875	19.1813	0.0625	0	0	1.125	5.125	1	0.5	16.7524	13.1374	2.42022	4.68372	8.32977	65.1393	81.0384	7591438	7278820	312618	4.1	33837.2	567440
1998	12	7.98	7286.1	6.34	6443.45	46.1562	0	108.019	0	27.675	-0.83125	22.8	11.3188	17.0563	0	0	0	2.75	5.6875	3.1875	1.3125	14.3253	13.2205	2.72136	5.05587	8.27324	172.09	47.5551	7602838	7293164	309674	4.1	33837.2	567440
1999	1	7.9	8085.53	6.51	5932.2	13.38	0	25.8	0	28.1467	3.6	23.6333	11.8067	17.7133	0	0	0	1.06667	2.46667	0.666667	0.0666667	11.8434	13.8513	3.03759	5.61303	8.73848	255.009	22.6238	7610342	7302989	307353	4	34397.8	592557
1999	2	8.1	6594.1	6.61	5540.09	20.5176	0	35.7	0	28.7412	4.5	24.4235	11.4	17.9235	0	0	0	0.411765	2.29412	1.05882	0.470588	11.0278	13.6532	2.914	5.56571	8.43487	206.709	13.684	7616221	7310682	305539	4	34397.8	592557
1999	3	8.1	6517.18	6.61	5418.7	19.5471	0	32.5588	0	33.6176	8.74118	28.8294	17.3882	23.1176	5.41176	0	0	0.0588235	2.70588	0.823529	0.294118	10.2781	14.0437	3.19604	5.95867	8.61905	190.776	14.6742	7623032	7319047	303985	4	34397.8	592557
1999	4	7.8	7142.07	6.41	5972.37	38.6882	0	96.0765	0	33.2176	11.1765	29.7765	18.7882	24.2824	4.94118	0	0	0	5.41176	2.58824	0.882353	16.1086	13.1434	3.1064	5.85943	8.64241	37.8743	133.653	7631711	7329359	302352	4	34397.8	592557
1999	5	7.7	7878.5	6.21	6380.17	67.2118	0	256.941	0	33.5647	19.9059	30.6706	22.3176	26.4824	6.05882	0	0	0	13.2353	6.35294	2.94118	17.5281	13.8148	2.92261	5.91267	9.06209	16.4227	179.709	7641236	7340879	300357	3.9	34397.8	592557
1999	6	7.6	9203.49	6.11	6733.41	40.0588	0	131.224	0	36.0118	21.1118	32.6235	23.6647	28.1471	20.2941	0	0	0	8.70588	3.23529	1.47059	21.2345	13.5544	2.59415	5.71363	9.24913	0	270.957	7651115	7352825	298290	3.9	34397.8	592557
1999	7	7.6	10024	6.01	7010.5	44.8176	0	190.647	0	36.2412	21.5412	33.0824	23.9471	28.5059	23.2353	0	0	0	10.6471	5.52941	2.64706	22.1767	13.6491	2.41477	5.33345	8.96072	0	377.136	7660408	7363877	296531	3.9	34397.8	592557
1999	8	7.6	11557.2	6.01	7452.86	55.7412	0	187.806	0	34.7412	17.5824	31.1235	22.2	26.6706	12.7647	0	0	0	10	4.52941	2.35294	22.9131	13.3923	2.3747	5.65321	9.34713	0	386.576	7669576	7374638	294938	3.8	34397.8	592557
1999	9	7.6	10893.5	6.01	7359.55	74.2059	0	185.976	0	31.5176	8.20588	28.2706	19.4471	23.8588	1.23529	0	0.0588235	0.117647	6.82353	3.29412	1.94118	20.5516	13.4317	2.84728	5.58983	9.08781	1.51635	280.534	7680799	7387645	293154	3.8	34397.8	592557
1999	10	7.6	9262.42	6.11	6758.95	31.5765	0	51.7118	0	28.1941	7.50588	25.1882	14.5471	19.8706	0	0	0	0.176471	3.35294	1.29412	0.411765	18.2841	13.8457	3.37733	5.80016	9.03374	38.8598	166.807	7696165	7405074	291091	3.8	34397.8	592557
1999	11	7.8	7303.19	6.21	6201.31	22.7176	0	50.9941	0	28.5	1.6	21.8471	11.0059	16.4176	0.0588235	0	0	2.11765	3.88235	1.17647	0.470588	13.679	13.8465	3.11168	5.48623	8.70064	125.214	36.7166	7717460	7428658	288802	3.7	34397.8	592557
1999	12	7.7	7122.43	6.11	6149.92	18.2353	0	44.4	0	27.4941	-0.452941	21.5765	10.1588	15.8765	0	0	0	2.47059	3.82353	1.29412	0.176471	10.834	13.9724	2.70482	5.05887	8.15383	289.697	15.2826	7742910	7456430	286480	3.7	34397.8	592557
2000	1	7.55	7808.14	6.13	5685.9	14.2562	0.208333	21.7375	0	28.25	1.5	22.9313	10.6188	16.775	0	0	0	1.625	2.0625	0.625	0.0625	9.81769	13.4689	3.08738	5.71112	8.94942	314.98	9.24622	7768931	7483907	285024	3.7	35603.1	616483
2000	2	7.56	8052.1	6.22	5537.52	30.3882	0.192308	67.4	0	31.2882	8.38824	26.6235	14.9824	20.8059	0.411765	0	0	0.117647	3.94118	1.47059	0.647059	10.3347	13.6288	2.92172	5.39855	8.27579	242.753	11.2935	7791292	7506328	284964	3.7	35603.1	616483
2000	3	7.71	6485.75	6.15	5694.16	28.1353	0	49.5706	0	31.2471	7.18824	27.0647	14.9529	21.0118	0.588235	0	0	0	2.94118	1.35294	0.647059	14.174	13.7631	3.24875	5.99045	8.78856	81.3172	45.0814	7808836	7522412	286424	3.7	35603.1	616483
2000	4	7.7	6572.14	6.15	5885.69	13.0176	0	22.7471	0	35.4471	14.5471	31.1412	20.0529	25.5882	11.2941	0	0	0	1.76471	0.588235	0.235294	13.6731	13.9102	3.46878	6.27608	9.08155	69.619	63.1005	7822574	7533265	289309	3.7	35603.1	616483
2000	5	7.65	7474.2	6.15	6256.95	43.7824	0	137.312	0	35.5882	18.7412	32.2529	22.2941	27.2882	16.0588	0	0	0	9	3.88235	1.23529	18.1032	14.1674	3.2474	5.83915	8.24192	1.6186	242.955	7834472	7541773	292699	3.7	35603.1	616483
2000	6	7.57	9914.88	5.98	7037.99	51.7176	0	160.265	0	36.2294	20.6588	33.0882	23.4294	28.2529	21.1176	0	0	0	8.29412	3.82353	2.17647	20.802	14.0439	2.92979	6.12479	9.14592	0.281494	307.501	7845741	7550349	295392	3.8	35603.1	616483
2000	7	7.89	10659	6.32	7276.82	41.3882	0	149.094	0	35.4176	20.7176	32.8235	23.3118	28.0647	23.2941	0	0	0	9.82353	3.94118	1.76471	22.087	13.1873	2.63392	6.10678	10.0781	0	364.621	7858035	7561683	296352	3.8	35603.1	616483
2000	8	7.91	10622.9	6.35	7302.43	70.2647	0	220.612	0	33.7647	18.8	31.0824	22.8294	26.9471	11.6471	0	0	0	9.76471	5.58824	2.94118	22.0432	13.6277	2.49184	5.56471	9.43089	0	358.677	7873862	7578167	295695	3.8	35603.1	616483
2000	9	7.9	10375.2	6.3	7280	49.6471	0	83.8118	0	32.6118	10.4294	28.1118	17.0941	22.6059	1.52941	0	0	0.0588235	2.88235	1.29412	0.647059	21.8501	13.874	2.81684	5.53457	9.07476	1.86731	298.265	7893675	7599576	294099	3.7	35603.1	616483
2000	10	7.95	8598.06	6.42	6653.91	32.3941	0	57.6824	0	29.8882	2.96471	24.3765	12.9529	18.6647	0.235294	0	0	0.823529	3.35294	1.17647	0.529412	15.9836	13.3437	3.12382	5.55411	8.79382	41.5729	111.615	7917898	7624969	292929	3.7	35603.1	616483
2000	11	8	6938.38	6.44	6165.88	32.7588	0	58.3235	0	28.4294	-2.84118	20.6294	9.36471	14.9882	0	0	0	5	2.88235	0.941176	0.411765	12.7512	13.6197	2.83433	5.18875	8.31961	182.144	44.4803	7945609	7651367	294242	3.7	35603.1	616483
2000	12	7.79	8082.93	6.41	6132.76	13.4882	0	27.1941	0	27.3118	-1.34706	19.4588	6.68824	13.0647	0	0	0	6	2.70588	0.588235	0.0588235	9.36128	13.5923	3.29498	5.73619	8.9355	375.934	19.8033	7974373	7675100	299273	3.8	35603.1	616483
2001	1	8.14	10479.2	6.84	6022.68	10.4706	0	17.7353	0	30.0706	3.69412	24.6059	13.8882	19.2412	0.176471	0	0	0.352941	1.94118	0.235294	0.117647	6.6283	13.7542	2.96825	5.46426	8.58535	475.248	4.76219	8001068	7693610	307458	3.8	36080.9	633726
2001	2	8.29	7907.82	7.03	5588.28	69.6176	0	174.412	0	30.4	5.06471	24.2529	13.5294	18.8941	0.529412	0	0	0.117647	7.41176	4.11765	2.05882	13.7418	12.628	2.95808	5.38439	8.13008	146.936	33.7414	8022720	7705646	317074	4	36080.9	633726
2001	3	8.51	6807.83	7.06	5683.26	15.1	0	23.7176	0	31.8529	7.68235	27.5294	16.1412	21.8235	1.41176	0	0	0	1.94118	0.705882	0.235294	12.1647	13.4264	3.62176	6.47573	9.48988	187.578	42.9023	8036961	7710633	326328	4.1	36080.9	633726
2001	4	8.84	6933.6	7.44	5851.64	31.8059	0	78.2588	0	33.6118	14.3412	29.8471	18.6	24.2294	6.58824	0	0	0	4.05882	2	0.941176	14.6306	14.1663	3.41637	5.97337	8.6724	48.4101	89.318	8043380	7709563	333817	4.2	36080.9	633726
2001	5	8.93	7010.05	7.42	6105.23	60.2059	0	213.424	0	34.6353	19.1176	31.7706	22.2294	27	14.3529	0	0	0	11.5294	5.64706	2.70588	17.234	13.799	3.38488	5.96279	8.76218	2.10651	176.958	8046042	7706008	340034	4.2	36080.9	633726
2001	6	8.2	9195.43	6.54	6946.28	59.5824	0	231.047	0	34.6294	20.9118	31.9647	23.3529	27.6529	16.2941	0	0	0	12.1176	5.76471	2.88235	21.2144	13.7878	2.8711	6.01653	9.77447	0	303.889	8049161	7702393	346768	4.3	36080.9	633726
2001	7	8.76	10136.7	7.11	7253.62	58.6647	0	158.147	0	34.6	20.5059	32.3294	23.4176	27.8765	20.2353	0	0	0	7.58824	3.76471	1.94118	22.3753	13.8932	2.89375	5.82846	9.42512	0	340.522	8056336	7700150	356186	4.4	36080.9	633726
2001	8	8.77	10291.4	7.22	7192.82	102.935	0	336.418	0	33.7176	16.2412	30.0235	21.6471	25.8353	7.58824	0	0	0	11.4118	6.82353	3.82353	22.4235	13.91	2.62442	5.21893	9.07495	0	355.333	8066516	7697270	369246	4.6	36080.9	633726
2001	9	8.82	10539.8	7.25	7336.77	40.0882	0	111.941	0	31.8353	9.34118	27.8176	18.4471	23.1353	1.41176	0	0	0	5.35294	2.64706	1.41176	20.6529	14.1203	2.83841	5.43236	9.37291	6.29132	236.728	8078202	7693409	384793	4.8	36080.9	633726
2001	10	8.7	8065.38	7.13	6526.95	26.9529	0	46	0	28.9235	10.2059	25.9059	15.6647	20.7706	0	0	0	0	2.64706	1.11765	0.529412	16.5236	14.7437	3.59086	5.94266	9.03901	58.8908	147.174	8046618	7579285	467333	5.8	36080.9	633726
2001	11	8.7	7044.49	7.05	6170.08	20.5529	0	42.0059	0	28.3882	2.87647	23.8353	13.9647	18.9	0	0	0	1.29412	3.29412	0.823529	0.294118	15.0649	13.9197	3.24355	5.39534	8.57542	78.2622	44.172	8056051	7576796	479255	5.9	36080.9	633726
2001	12	8.58	7172.04	6.94	6232.41	26.8176	0	64.0647	0	28.3941	-0.782353	21.7941	10.8647	16.3353	0	0	0	2.76471	4.52941	1.82353	0.470588	13.4697	14.1516	2.90527	4.98263	8.19528	192.561	47.8039	8063623	7577994	485629	6	36080.9	633726
2002	1	8.38	8615.63	6.96	5917.34	40.5353	0	80.6235	0	27.9941	0.829412	21.9471	10.6059	16.2647	0	0	0	0.941176	4.05882	2.23529	0.823529	11.4809	13.2544	2.95128	5.22567	8.5196	310.406	24.7468	8070320	7584197	486123	6	36136.9	658732
2002	2	8.57	6895.21	7.1	5587.85	30.0706	0	58.7882	0	30.5765	2.25882	25.9647	14.1882	20.0824	0.352941	0	0	1	3.29412	1.47059	0.529412	9.71923	14.0765	3.33796	6.02404	8.50518	266.303	11.3694	8076773	7594728	482045	6	36136.9	658732
2002	3	8.53	6832.63	7.14	5466.7	35.3235	0	55.9529	0	32.4647	12.7353	28.8706	18.6471	23.7588	3.05882	0	0	0	3.41176	1.05882	0.588235	13.8659	14.1193	3.74305	6.55047	8.73756	131.429	67.5633	8083376	7607637	475739	5.9	36136.9	658732
2002	4	8.44	6958.75	6.9	5941.45	38.4824	0	80.3941	0	34.3824	15.1824	30.7529	20.1294	25.4353	10.0588	0	0	0	3.88235	2.05882	0.941176	17.3174	14.0994	3.30761	6.015	8.43722	15.1187	147.121	8092446	7623268	469178	5.8	36136.9	658732
2002	5	8.1	8275.56	6.59	6549.12	59.1824	0	261.941	0	35.3824	19.7471	31.0882	22.4412	26.7471	9.94118	0	0	0	12.5882	6.76471	3.52941	18.4646	14.4962	3.83916	6.62338	8.75915	8.24702	239.906	8104677	7641177	463500	5.7	36136.9	658732
2002	6	7.61	8976.44	6	6754.25	47.5824	0	205.918	0	35.6176	20.9294	32.1706	23.3	27.7235	17.6471	0	0	0	12.5882	6.11765	2.41176	21.6961	14.1402	2.86072	5.99758	9.06538	0	281.565	8119064	7660715	458349	5.6	36136.9	658732
2002	7	8.07	9632.27	6.44	7057.86	49.0706	0	207.388	0	34.6941	19.8765	32.1529	23.1882	27.6706	17.5882	0	0	0	12.0588	5.58824	2.70588	22.6364	14.0578	2.3188	5.53735	9.01317	0	349.003	8133037	7679431	453606	5.6	36136.9	658732
2002	8	8.09	10462.9	6.51	7182.14	56.2471	0	183.676	0	34.1118	20.6647	31.7765	23.6176	27.6941	13.8824	0	0	0	10.2941	4.35294	2.17647	22.3612	14.4812	2.50135	5.54294	8.78482	0	340.435	8144483	7695145	449338	5.5	36136.9	658732
2002	9	8.09	10201.8	6.5	7211.89	28.7625	0	73.8625	0	33.1437	14.2438	29.95	20.975	25.4625	5.4375	0	0	0	5.25	2.0625	0.6875	22.8538	14.4132	3.05871	5.73441	8.67042	0	334.136	8152587	7706489	446098	5.5	36136.9	658732
2002	10	8.14	9235.98	6.58	6865.37	42.1063	0	78.0563	0	31.3562	3.80625	24.4625	13.0938	18.7688	0.625	0	0	0.6875	4.25	1.875	1	20.345	14.0479	2.52811	4.89712	7.45042	13.3075	234.888	8156106	7712234	443872	5.4	36136.9	658732
2002	11	8.21	7833.48	6.61	6418	64.2063	0	191.462	0	27.2188	3.19375	21.2437	10.1438	15.7	0	0	0	1.5625	7.5625	4.3125	2.625	12.8411	14.5692	2.8884	5.28936	8.06938	197.45	52.9551	8157225	7715098	442127	5.4	36136.9	658732
2002	12	7.92	7662.98	6.61	5958.05	14.3375	0	20.6562	0	25.45	-2.575	18.9	6.2625	12.5813	0	0	0	5	1.25	0.375	0.25	10.3086	14.1752	3.04927	5.5305	8.34492	334.413	20.3303	8158210	7717879	440331	5.4	36136.9	658732
2003	1	8.09	8855.47	6.82	5743.23	26.6118	0	83.9	0	28.4941	5.00588	23.0412	11.6412	17.3412	0	0	0	0.235294	5.17647	2.52941	0.823529	5.74283	14.8286	3.11181	5.6082	8.24855	490.065	2.62117	8162164	7723128	439036	5.4	36458.2	686575
2003	2	7.99	8370.91	6.86	5550.37	52.1765	0	160.182	0	31.2118	7.25294	26.7059	17	21.8588	2.23529	0	0	0	8	4	2.11765	12.0698	13.7722	3.04273	5.65056	8.26248	227.177	22.8871	8170535	7732013	438522	5.4	36458.2	686575
2003	3	8.21	7073.85	6.91	5824.63	39.3412	0	75.1	0	31.1176	6.51765	26.9824	16.1588	21.5824	0.294118	0	0	0.117647	3.41176	2	1.29412	16.7715	12.8981	2.94077	5.76113	8.67237	79.8189	98.8027	8181643	7742819	438824	5.4	36458.2	686575
2003	4	8.87	6838.94	7.04	5877.8	54.0176	0	130.776	0	33.4824	17.7471	30.9412	21.3353	26.1471	9	0	0	0	5.76471	3.05882	1.52941	15.3771	14.3096	3.12661	5.76137	8.28939	62.7638	85.4706	8191778	7751755	440023	5.4	36458.2	686575
2003	5	8.56	7802.79	7.16	6344.29	59.5765	0	255.476	0	33.5882	18.2	31.1765	22.8412	27.0118	9.41176	0	0.0588235	0.0588235	13.2353	6.76471	3.47059	20.1963	14.2107	2.89197	5.49175	8.05857	0.0347826	273.603	8198409	7756964	441445	5.4	36458.2	686575
2003	6	8.51	9088.8	7.04	6860.54	48.7765	0	161.724	0	34.3941	21.1824	32.0529	23.5	27.7765	17.1176	0	0	0	11.1176	3.76471	1.58824	22.0012	13.9503	2.70965	5.75216	8.97761	0	304.722	8203293	7761567	441726	5.4	36458.2	686575
2003	7	8.49	10067.8	6.91	7190.53	49.1647	0	239.441	0	33.9118	21.6412	31.6882	23.4353	27.5647	12.9412	0	0	0	14.1765	6.70588	3	22.542	14.4048	2.45713	5.64305	9.03888	0	347.797	8208618	7769611	439007	5.3	36458.2	686575
2003	8	8.72	10072.2	7.23	7198.36	57.5941	0	194.424	0	33.4588	19.0235	30.9765	22.3824	26.6824	8.88235	0	0	0	9.76471	4.70588	2.17647	22.8979	14.3194	2.43865	5.76016	9.16477	0	334.352	8216447	7783875	432572	5.3	36458.2	686575
2003	9	8.74	9981.04	7.25	7226.62	34.0941	0	71.9176	0	31.7824	13.9824	28.7941	19.4588	24.1118	1.94118	0	0	0	4.11765	2.17647	0.705882	21.4414	14.0626	2.6582	5.35786	8.35105	1.5581	279.79	8228756	7805597	423159	5.1	36458.2	686575
2003	10	8.88	8366.38	7.46	6632.82	42.7706	0	86	0	30.4647	5.37059	26.4647	16.1647	21.3647	0.117647	0.0588235	0	0.411765	4.52941	1.82353	0.764706	18.5954	14.0314	2.76661	5.14456	7.72381	17.2276	174.087	8246850	7833662	413188	5	36458.2	686575
2003	11	8.98	7304.12	7.44	6306.29	31.0471	0	53.5	0	26.3765	1.24706	20.7647	8.71176	14.7294	0	0	0	2.23529	3.11765	1.41176	0.588235	15.6954	14.4317	3.28415	5.79254	8.78018	95.4276	97.8127	8270027	7864890	405137	4.9	36458.2	686575
2003	12	8.65	7761.34	7.42	6154.55	29.6471	0	61.4235	0	27.4118	1.63529	21.0765	8.89412	14.9765	0	0	0	3.05882	4	1.88235	0.764706	9.07389	14.6594	3.09198	5.67435	8.4427	355.163	8.11325	8295503	7895349	400154	4.8	36458.2	686575
2004	1	8.8	8617.01	7.57	5837.22	50.7529	0	123.582	0	28.1647	2.47059	21.6706	11.3353	16.4941	0	0	0	0.588235	5.58824	2.82353	2.05882	9.10764	13.9331	2.8773	5.31475	8.14682	364.241	9.18604	8320202	7922139	398063	4.8	37950	725025
2004	2	8.84	7636.88	7.73	5534.39	21.3706	0	29.3176	0	29.5471	6.56471	25.3118	13.8765	19.5941	0	0	0	0.235294	1.76471	0.764706	0.352941	11.1143	13.2469	3.34191	5.89716	8.6219	278.551	19.9305	8343056	7945130	397926	4.8	37950	725025
2004	3	8.94	6950.61	7.67	5762.96	28.7176	0	58.9647	0	31.0471	8.23529	26.6	14.7647	20.6824	0.294118	0	0	0	3.76471	1.76471	0.647059	12.3391	14.382	3.51912	6.21034	8.88183	120.097	33.9988	8365540	7967191	398349	4.8	37950	725025
2004	4	9.91	6351.98	7.68	5750.86	25.4941	0	43.9588	0	34.5353	13.6588	30.3765	19.9471	25.1706	7.41176	0	0	0	3.05882	1.17647	0.352941	13.1362	14.4013	3.4202	6.21852	8.83525	83.4826	62.7575	8387772	7990041	397731	4.7	37950	725025
2004	5	8.95	7459.06	7.59	6322.27	54.7294	0	189.924	0	35.2235	20.3882	32.6824	23.0824	27.8765	21.8235	0	0	0	10.4706	4.64706	2.58824	18.2195	14.6345	3.43436	5.91226	8.31856	5.69937	225.465	8409777	8013924	395853	4.7	37950	725025
2004	6	8.86	9938.63	7.53	6954.98	58.6765	0	191.135	0	35.4412	20.9882	32.6765	23.4765	28.0706	22.5294	0.0588235	0	0	10.9412	4.70588	2.23529	22.0018	14.6165	2.62191	5.95121	9.28961	0.0217391	342.717	8431799	8038543	393256	4.7	37950	725025
2004	7	8.93	10969.2	7.42	7388.21	67.3471	0	286.035	0	34.5	21.1588	32.1529	23.6059	27.8765	18.7059	0	0	0	13.5882	7.52941	3.76471	22.3235	13.9546	2.34083	5.43816	8.85811	0	373.783	8454515	8063806	390709	4.6	37950	725025
2004	8	8.93	10181.6	7.49	7116.82	109.129	0	336.382	0	33.7882	20.5529	30.8765	23.5353	27.2	9.29412	0	0	0	10.7647	5.52941	3.52941	22.5791	14.0913	2.37684	5.58272	9.19825	0	350.455	8478220	8089798	388422	4.6	37950	725025
2004	9	8.99	9558.1	7.6	6765.18	29.7529	0	68.1235	0	32.2706	12.5353	28.9471	19.7824	24.3824	1.76471	0	0	0	5.05882	1.70588	0.588235	21.8175	13.987	4.27406	7.11304	10.4484	0.0492537	306.592	8501703	8115695	386008	4.5	37950	725025
2004	10	9	8822.33	7.64	6669.4	22.4824	0	53.4176	0	30.3	8.28824	25.8824	15.6176	20.7529	0.176471	0	0	0	4	1.35294	0.352941	18.7836	13.8768	2.73922	5.17647	8.08521	9.56735	183.989	8523771	8140931	382840	4.5	37950	725025
2004	11	9.12	7321.91	7.61	6346.71	31.1765	0	59.0412	0	27.9647	1.54118	21.0353	10.2176	15.6353	0	0	0	2	3.35294	1.29412	0.764706	15.0746	14.6132	3.12236	5.55051	8.45723	89.545	69.0244	8544149	8166083	378066	4.4	37950	725025
2004	12	8.87	7776.42	7.83	6461.04	31.1765	0	46.1059	0	27.3235	0.135294	21.9235	11.2	16.5471	0	0	0	2	2.64706	1.17647	0.529412	9.96104	14.4	3.19045	5.69963	8.73918	323.565	21.6658	8564423	8192716	371707	4.3	37950	725025
2005	1	9.21	8226.31	7.92	5845.42	36.0118	0	58.9588	0	27.2824	3.58824	22.5588	11.5059	17.0294	0	0	0	0.470588	3.23529	1.29412	0.705882	11.0991	13.7461	3.22855	5.71581	8.54987	278.678	15.6157	8585801	8222071	363730	4.2	39338.1	773322
2005	2	9.38	7352.63	8.08	5512.91	56.5647	0	138.929	0	30.3588	5	23.5235	12.7824	18.1588	0.294118	0	0	0.352941	7.47059	3.35294	1.76471	10.9371	13.5633	3.17716	5.72397	8.34783	225.123	8.85824	8608744	8254312	354432	4.1	39338.1	773322
2005	3	9.55	6920.88	8.19	5651.48	48.0176	0	124.094	0	30.2647	8.42353	25.9647	14.3118	20.1353	0.0588235	0	0	0	5.11765	2.41176	1.58824	11.6619	13.637	3.3095	6.1898	9.19058	204.701	40.0915	8634203	8289886	344317	4	39338.1	773322
2005	4	9.66	6570.27	8.19	5822.66	42.1176	0	110.353	0.18	33.7824	13.8471	29.1353	19.1588	24.1529	4.58824	0	0	0	6.29412	3.23529	1.47059	12.6009	14.7468	3.593	6.47825	9.02228	81.9577	45.7563	8663272	8329149	334123	3.9	39338.1	773322
2005	5	9.64	7002.83	8.18	6149.53	73.3647	0	320.653	0	34.0059	20.4294	30.7471	22.9588	26.8588	7.82353	0	0	0	15	8.52941	4.17647	17.6745	14.0404	2.91694	5.62922	8.40218	10.942	178.858	8695190	8371173	324017	3.7	39338.1	773322
2005	6	9.56	9084.64	8.07	6758.87	50.4176	0	151.588	0	35.7941	21.9941	33.0294	24.6471	28.8471	24.1176	0	0	0	9	3.82353	1.52941	21.9695	13.9797	2.86134	5.91373	9.32862	0	298.683	8726824	8411709	315115	3.6	39338.1	773322
2005	7	9.58	10732	7.99	7421.56	52.1529	0	183.676	0	35.4	22.1294	33.2235	24.5824	28.9118	26.3529	0	0	0	11.4118	4.29412	1.88235	23.0299	14.0027	2.79917	5.65963	9.30015	0.0555462	410.835	8754904	8446384	308520	3.5	39338.1	773322
2005	8	9.66	11103.2	8.12	7365.56	45.9529	0	136.447	0	34.8588	20.4118	32.2353	23.2765	27.7412	17.9412	0	0	0	6.88235	3.58824	1.64706	23.0755	14.0318	2.42389	5.50883	9.42671	0	408.013	8777740	8473795	303945	3.5	39338.1	773322
2005	9	9.69	10949.6	8.14	7443.75	45.7176	0	144.165	0	32.8706	8.51765	28.6412	19.5353	24.0882	3.88235	0	0	0	7.88235	3.41176	1.82353	21.3841	13.5083	2.98736	5.54119	8.57754	0.0180556	338.948	8795704	8495150	300554	3.4	39338.1	773322
2005	10	9.8	9170.14	8.27	6875.16	31.3059	0	73.3647	0	29.9176	6.63529	25.9529	15.6765	20.8059	0.117647	0	0	0.117647	4.05882	2.05882	0.941176	17.537	13.9336	3.26546	5.7199	8.82583	56.3453	194.123	8810656	8513684	296972	3.4	39338.1	773322
2005	11	9.91	6899.11	8.46	5960.6	34.2294	0	68.9882	0	26.8647	3.36471	20.9471	10.0176	15.4765	0	0	0	0.882353	4.58824	1.29412	0.705882	14.735	14.114	3.157	5.52259	8.37049	91.5396	65.6368	8824665	8531999	292666	3.3	39338.1	773322
2005	12	9.81	7572.01	8.31	6102.52	24.4176	0	39.1824	0	27.8588	1.89412	22.7176	11.4588	17.0882	0	0	0	0.941176	2.76471	0.588235	0.294118	9.53465	14.1903	3.00705	5.39529	8.19325	326.968	12.1532	8839363	8551488	287875	3.3	39338.1	773322
2006	1	11.04	8070.41	9.71	5822.8	56.6706	0	97.0353	0	28.3059	-0.482353	21.7412	9.60588	15.6765	0	0	0	1.94118	4.05882	2.17647	1.29412	10.7532	14.0779	3.33743	5.9638	8.7239	241.801	17.3265	8857207	8573792	283415	3.2	40971.1	800215
2006	2	11.15	7030.7	10	5451.99	9.11176	0	10.4941	0	30.8235	5.55294	25.2529	13.0118	19.1294	0.294118	0	0	0.235294	0.823529	0.235294	0.117647	9.04459	13.9944	3.18701	5.90996	8.5103	276.591	11.0634	8879126	8598835	280291	3.2	40971.1	800215
2006	3	11.2	6707.48	9.98	5576.41	20.7235	0	36.5706	0	32.5412	11.9235	28.8824	17.4412	23.1647	3.29412	0	0	0	2.29412	1	0.411765	11.1167	14.4643	3.57419	6.27952	8.36732	142.131	35.8053	8904085	8624777	279308	3.1	40971.1	800215
2006	4	11.3	6891.36	9.96	5902.71	40.0471	0	80.5176	0	34.8412	13.6765	30.6	19.1176	24.8471	10.5882	0	0	0	4.58824	1.82353	0.823529	15.4723	14.2386	3.61317	6.3734	8.64623	16.8968	118.493	8930148	8649505	280643	3.1	40971.1	800215
2006	5	11.31	7961.8	9.91	6392.15	57.8059	0	158.865	0	35.3294	18.6882	32.0588	22.5353	27.3	17.4118	0	0	0	8	3.64706	1.88235	17.1037	14.1527	3.04745	5.90914	8.17611	5.19472	208.838	8956067	8672637	283430	3.2	40971.1	800215
2006	6	11.39	9699.61	9.9	6958.12	47.2941	0	175.1	0	34.8412	20.5588	32.5471	23.4529	28	19.7059	0	0	0	10.5882	4.64706	2.05882	20.5717	13.9101	3.05381	6.22272	8.78876	0	325.596	8980865	8694097	286768	3.2	40971.1	800215
2006	7	11.4	10531.1	9.85	7198.2	51.6706	0	179.476	0	35.7647	21.3235	33.0118	23.8588	28.4412	23.9412	0	0	0	10.3529	4.88235	2	21.9318	14.5956	2.67947	6.02218	8.86273	0	371.807	9005742	8715851	289891	3.2	40971.1	800215
2006	8	11.47	11106.8	9.95	7340.23	58.7706	0	190.812	0	33.9118	17.2529	31.5529	22.2647	26.9	13.1765	0	0	0	8.64706	4.58824	2.35294	22.2736	14.6128	2.57571	5.79962	8.80972	0	391.43	9031648	8738246	293402	3.2	40971.1	800215
2006	9	11.47	10297.7	9.9	7237.08	28.2353	0	50.2059	0	32.9706	8.65882	28.8882	17.8118	23.3529	4.58824	0	0	0	3.29412	1.11765	0.647059	20.629	14.473	2.42347	5.25301	8.19255	2.97542	299.666	9057913	8760229	297684	3.3	40971.1	800215
2006	10	11.45	8668.23	9.96	6695.51	27.3647	0	52.7765	0	29.7118	4.58235	23.9176	13.3412	18.6235	0.0588235	0	0	0	3.11765	1.35294	0.647059	16.1977	14.7054	2.9268	5.21257	7.87901	42.4567	177.614	9083590	8781154	302436	3.3	40971.1	800215
2006	11	11.41	7215.6	9.95	6249.16	52.2941	0	100.294	0	28.2	4.96471	23.9235	14.5412	19.2294	0	0	0	1.05882	4.41176	2.35294	1.11765	12.4472	14.6683	3.24164	5.67001	8.39304	175.625	45.3535	9106522	8798869	307653	3.4	40971.1	800215
2006	12	11.19	7402.83	9.86	6085.66	18.0941	0	53.5294	0	28.1294	2.58824	22.3059	12.5882	17.4529	0	0	0	1.11765	4.70588	1.17647	0.294118	13.6408	14.2391	3.24101	5.55848	8.39379	167.002	47.9519	9124052	8810905	313147	3.4	40971.1	800215
2007	1	11.06	7773.17	9.63	6180.64	39.7471	0	67.5176	0	28.6706	0.4	21.5353	9.78824	15.6588	0	0	0	1.76471	3.82353	1.41176	0.705882	11.5124	14.7041	3.15369	5.57044	8.25399	240.478	37.6388	9134930	8815739	319191	3.5	41137.5	803690
2007	2	10.99	7519.27	9.85	5493.3	20.6529	0	36.0529	0	30.5235	5.46471	25.7294	14.1824	19.9647	0.117647	0	0	0.352941	2.70588	0.823529	0.352941	8.8606	14.4808	3.08655	5.72392	8.49259	284.628	13.6525	9140493	8814183	326310	3.6	41137.5	803690
2007	3	11.16	6889.21	9.9	5588.23	26.5294	0	52.7765	0	32.3706	7.22353	26.8647	15.0647	20.9647	1.35294	0	0	0.0588235	3.88235	1.29412	0.529412	12.0644	14.6943	3.46866	6.06441	8.5813	117.932	43.0242	9142170	8807636	334534	3.7	41137.5	803690
2007	4	11.23	6686.95	9.88	5795.5	18.5765	0	44.0118	0	33.0647	13.2588	29.8353	18.8059	24.3235	5.17647	0	0	0	3.05882	1.35294	0.411765	12.6177	14.9972	3.41817	6.0932	8.71687	78.1548	79.0676	9142003	8798066	343937	3.8	41137.5	803690
2007	5	11.18	7538.14	9.75	6213.31	59.7529	0	186.653	0	35.6176	18.2941	31.7882	22.1765	26.9765	14.4706	0	0	0	8.82353	4.29412	2.23529	16.2406	13.9996	3.59107	6.2879	9.05583	3.04363	180.927	9141715	8786829	354886	3.9	41137.5	803690
2007	6	11.23	8925.34	9.72	6670.16	61.6176	0	224.876	0	35.2	21.2412	32.8353	23.7235	28.2882	24	0	0	0	12.0588	5.76471	3.05882	20.9105	14.7363	2.81077	5.89255	9.12047	0.0670213	299.963	9142613	8775500	367113	4	41137.5	803690
2007	7	11.29	10439.7	9.67	7054.37	50.9118	0	135.841	0	36.2176	22.1588	33.5765	24.4294	29.0176	26.7059	0	0	0	7.47059	3.17647	1.82353	22.1337	15.0194	2.23984	5.55273	9.01068	0	374.986	9145503	8765230	380273	4.2	41137.5	803690
2007	8	11.28	11222.6	9.68	7310.01	49.4667	0	166.072	0	34.4	20.1294	31.8765	22.9706	27.4118	16.4118	0	0	0	10.1667	4.5	1.88889	22.7071	14.5495	2.29525	5.18388	8.42594	0	421.867	9151161	8757015	394146	4.3	41137.5	803690
2007	9	11.3	10831	9.62	7363.32	61.7778	0	174.494	0	32.8765	16.2412	29.4647	21.5294	25.4882	4.41176	0	0	0	9.55556	4.38889	1.83333	21.7017	15.1318	2.73433	5.79844	8.91988	0	318.042	9159913	8751836	408077	4.5	41137.5	803690
2007	10	11.31	9122.99	9.77	6833.87	20.1278	0	34.8667	0	28.7529	6.16471	24.9941	13.8294	19.4235	0	0	0	0.470588	2.5	0.944444	0.388889	19.7411	15.1147	3.4125	5.88659	8.94793	19.5236	239.626	9170550	8748573	421977	4.6	41137.5	803690
2007	11	11.34	7399.71	9.86	6309.39	24.3444	0	47.8333	0	28.6176	4.20588	24.4471	13.8824	19.1647	0	0	0	0.588235	3.22222	0.888889	0.444444	13.009	14.9819	2.8514	5.20513	8.11262	141.068	44.005	9181161	8745698	435463	4.7	41137.5	803690
2007	12	11.19	7235.6	9.68	6097.92	28.7	0	73.1778	0	27.0882	-0.882353	21.2	10.3294	15.7588	0	0	0	2.47059	5.38889	2	0.722222	14.0187	14.0721	2.57483	4.95324	7.97344	169.074	43.9382	9190512	8741669	448843	4.9	41137.5	803690
2008	1	11.05	8346.39	9.63	6191.09	51.5556	0	114.433	0	28.8941	3.14118	24.1118	12.4706	18.2941	0	0	0	1.17647	5.55556	2.66667	1.16667	9.71683	14.5637	3.15781	5.79732	8.85032	314.122	13.3972	9196485	8733489	462996	5	39992.2	770940
2008	2	10.96	7201	9.65	5740.19	42.6389	0	95.9056	0	30.2059	5.42941	24.6706	13.4824	19.0765	0.117647	0	0	0.235294	5.33333	2.5	1.38889	11.9405	14.7008	2.93651	5.69908	8.73504	189.445	34.9214	9198724	8719858	478866	5.2	39992.2	770940
2008	3	11.16	6842.21	9.83	5737.72	43.4667	0	77.5944	0	30.9588	7.48824	27.0706	16.1353	21.6176	0.117647	0	0	0	3.88889	1.94444	1.11111	12.1067	14.9631	3.42033	6.19589	9.24544	154.441	36.2201	9198990	8701011	497979	5.4	39992.2	770940
2008	4	11.31	6979.79	9.86	5921.83	24.5056	0	45.9611	0	34.6118	13.6294	30.6529	19.8765	25.2647	9.29412	0	0	0	3.33333	1.22222	0.444444	14.2731	15.2077	3.18644	5.97472	8.91816	59.3544	76.8345	9199382	8678489	520893	5.7	39992.2	770940
2008	5	11.4	7826.73	9.95	6333.88	48.2611	0	174.389	0	34.9294	20.1118	32.4235	22.6588	27.5412	18.0588	0	0	0	10.1667	4.83333	2	17.6899	15.1348	3.3713	6.09166	8.84816	2.98506	224.323	9201544	8654457	547087	5.9	39992.2	770940
2008	6	11.58	10085.7	9.98	7073.46	48.9111	0	217.272	0	34.5294	20.5235	32.1235	23.2059	27.6765	16.8235	0	0	0	11.9444	6.33333	3	21.0277	15.1548	2.47095	5.98906	9.30713	0.0811556	316.624	9206175	8630845	575330	6.2	39992.2	770940
2008	7	11.75	10293.9	10.1	7064.96	91.4722	0	273.528	0	35.1353	21.0824	31.9941	23.8647	27.9235	17.1765	0	0	0	12.2222	5.33333	2.88889	21.871	14.9693	2.18114	5.56221	9.16373	0	335	9211717	8607303	604414	6.6	39992.2	770940
2008	8	12.11	10481.3	10.5	7061.54	37.8556	0	98.6333	0	33.6882	17.2412	31.3765	23.0235	27.1941	11.5294	0	0	0	6.38889	2.5	1	22.4148	14.7109	2.94433	6.06905	9.97131	0	351.316	9215703	8581875	633828	6.9	39992.2	770940
2008	9	12.08	10616.8	10.37	7290.64	43.3556	0	114.828	0	32.1941	6.28235	28.0118	18.2412	23.1353	1.52941	0	0	0.117647	6.27778	3.11111	1.5	21.0962	15.33	3.12638	5.63611	8.82638	0.800082	303.428	9216123	8550909	665214	7.2	39992.2	770940
2008	10	12.09	8505.39	10.52	6553.44	21.7611	0	36.1778	0	30.7235	3.4	23.5882	11.6529	17.6353	0.176471	0	0	1.17647	2.55556	0.833333	0.333333	16.1103	15.3354	3.16521	5.62329	8.60992	67.4899	151.223	9211877	8511125	700752	7.6	39992.2	770940
2008	11	11.97	6875.92	10.53	6048.96	27.8444	0	39.3667	0	28.0059	3.7	23.3765	12.4706	17.9059	0.117647	0	0	1.11765	2.72222	0.944444	0.277778	10.8688	15.4836	2.83933	5.24809	8.30336	233.602	28.4946	9202528	8461341	741187	8.1	39992.2	770940
2008	12	11.98	7528.57	10.57	5892.31	18.3056	0	37.0667	0	27.4118	-1.03529	21.3294	9.02353	15.1706	0	0	0	3.47059	3.27778	0.833333	0.388889	12.1839	14.568	2.83588	5.34854	8.4065	212.486	16.4286	9189256	8403601	785655	8.5	39992.2	770940
2009	1	12.58	7855.44	11.07	6067.19	18.8667	0	28	0	27.9647	-1.62941	21.6882	8.98824	15.3471	0	0	0	2.88235	1.88889	0.722222	0.222222	8.56615	14.9063	2.85584	5.51116	8.48828	341.917	7.47513	9174390	8342876	831514	9.1	37479.5	722825
2009	2	12.74	7772.4	11.38	5494.85	30.5389	0	65.5889	0	30.4235	2.93529	25.3176	13.5647	19.4353	0.176471	0	0	0.588235	3.5	1.66667	0.944444	7.79554	15.3386	3.06557	5.70799	8.61419	298.675	3.78891	9161031	8285939	875092	9.6	37479.5	722825
2009	3	12.6	6660.65	11.16	5550.77	42.4333	0	81.4333	0	31.9353	6.63529	27.4294	16.1529	21.7941	1.35294	0	0	0.0588235	3	1.5	0.888889	12.3633	15.1375	3.35935	6.14279	8.95344	145.895	31.4025	9151372	8239221	912151	10	37479.5	722825
2009	4	12.38	6646.8	10.89	5879.79	72.1389	0	253.417	0	33.7471	16.5412	30.0235	20.5176	25.2647	6.88235	0	0	0	10.7778	6.05556	2.77778	14.3612	15.2302	3.63749	6.50383	9.5092	54.5325	87.4999	9145102	8204633	940469	10.3	37479.5	722825
2009	5	12.26	7740.82	10.73	6326.43	40.7444	0	149.139	0	36.6	19.3882	32.7529	23.2176	27.9882	19.5882	0	0	0	8.83333	3.83333	1.94444	19.3139	15.1785	3.01886	5.98005	9.10584	5.09111	213.186	9139428	8178608	960820	10.5	37479.5	722825
2009	6	12.23	9367.05	10.57	6845.36	42.9	0	178.594	0	34.9706	20.3937	32.5176	23.6312	28.0625	20.4118	0	0	0	11.3889	5	1.88889	21.7598	14.9214	2.5396	5.66537	9.21021	0	352.217	9132122	8157108	975014	10.7	37479.5	722825
2009	7	12.36	10874.5	10.57	7233.42	40.7333	0	161.006	0	34.8647	21.0353	32.6059	24	28.3059	22.4706	0	0	0	11.6667	3.88889	1.61111	22.125	15.2718	2.26267	5.49354	9.12207	0	370.433	9121295	8136019	985276	10.8	37479.5	722825
2009	8	12.25	10491.4	10.5	7087.87	60.1611	0	171.383	0	33.7824	17.3824	31.6471	23.1941	27.4235	13.4118	0	0	0	9.77778	4.11111	1.88889	22.4531	15.2935	2.18516	5.2735	8.81115	0	372.503	9107134	8113635	993499	10.9	37479.5	722825
2009	9	12.34	10051.5	10.51	7161.17	27.0722	0	64.0333	0	34.0118	9.21176	29.8118	20.1059	24.9588	9.35294	0	0	0	3.94444	1.66667	0.666667	21.9889	15.3281	2.20446	4.94455	8.15412	1.05333	315.815	9092846	8092134	1000712	11	37479.5	722825
2009	10	12.34	9089.24	10.63	6807.62	33.7278	0	60.8111	0	29.9118	5.87647	25.1647	14.8882	20.0353	0.294118	0	0	0.0588235	3.33333	1.27778	0.888889	19.19	15.3607	2.57362	4.99749	8.04788	42.197	237.587	9082164	8074964	1007200	11.1	37479.5	722825
2009	11	12.49	7549.17	10.85	6290.85	49.6556	0	131.278	0	28.9235	3.29412	21.8882	12.4059	17.1529	0.0588235	0	0	0.647059	6.83333	3.11111	1.77778	14.0231	15.1232	2.74131	5.0337	8.07611	145.48	59.0161	9081076	8067589	1013487	11.2	37479.5	722825
2009	12	12.22	7484.72	10.63	6164.7	39.1778	0	91.4167	0	27.1882	-3.25882	18.2824	6.69412	12.4765	0	0	0	7	5.16667	2.38889	1.05556	12.3803	14.7859	3.08914	5.60627	8.85779	275.242	39.3651	9092393	8073744	1018649	11.2	37479.5	722825
2010	1	9.34	9665.2	7.52	6100.89	39.2167	0	97.9111	0	24.8706	1.14118	18.1059	7.14706	12.6412	0	0	0	3.41176	6.66667	2.77778	0.888889	5.91914	15.13	3.12329	5.72869	8.85332	506.438	9.99134	9114179	8093722	1020457	11.2	38088.5	723549
2010	2	11.49	7757.75	10.09	5541.87	59.1389	0	148.706	0	27.2824	2.42353	21.5	10.2353	15.8647	0	0	0	0.823529	6.38889	4	1.61111	6.09504	15.392	3.17357	6.00238	9.11343	439.271	3.41648	9140677	8122875	1017802	11.1	38088.5	723549
2010	3	11.54	7412.44	10.16	5370.1	48.3222	0	99.5056	0	30.7	10.4824	27.1529	16.2824	21.7059	0	0	0	0	4	2.05556	1.44444	9.1234	15.3939	3.26033	6.16274	9.26624	302.534	6.90692	9167124	8155204	1011920	11	38088.5	723549
2010	4	11.63	5962.36	10.05	5662.5	36.8889	0	84.8222	0	34.6588	17.6471	30.9882	21.5765	26.2941	10.7059	0	0	0	4.44444	2.05556	1.05556	15.1193	15.3271	3.13029	5.76058	8.60104	40.3722	60.0777	9190963	8185992	1004971	10.9	38088.5	723549
2010	5	11.55	7346.3	9.94	6338.98	41.3611	0	143.489	0	36.4176	21.1471	33.6118	23.9941	28.8	25.4118	0	0	0	9.83333	3.72222	1.44444	20.5043	15.0411	2.89489	5.49727	8.31356	0.399832	267.392	9210648	8211878	998770	10.8	38088.5	723549
2010	6	11.65	9723.47	9.79	7146.1	46.5389	0	145.239	0	36.6118	21.4706	33.2706	24.6471	28.9412	23.5882	0	0	0	8.66667	3.94444	1.61111	22.9421	15.4035	2.42694	5.54388	9.07216	0	391.342	9226032	8229953	996079	10.8	38088.5	723549
2010	7	11.71	10644.4	9.81	7384.9	53.9389	0	224.15	0	35.7529	22.7059	32.9529	24.8647	28.9059	23.5882	0	0	0	12.1111	5.66667	2.94444	23.4425	15.4436	2.58513	5.3888	8.6496	0	410.484	9238615	8240342	998273	10.8	38088.5	723549
2010	8	11.77	10777.5	9.86	7381.92	43.4667	0	116.267	0	35.1235	19.8	32.3824	23.2235	27.8118	18.4118	0	0	0	6.77778	2.44444	1.05556	24.0004	15.3368	2.38894	5.5325	8.96517	0	403.119	9250368	8246757	1003611	10.8	38088.5	723549
2010	9	11.73	10012.4	9.85	7314.92	5.6	0	11.75	0	32.2765	12.5882	29.4765	17.6471	23.5529	1.88235	0	0	0	1.38889	0.222222	0	21.9136	15.4247	2.61426	5.31543	8.42043	0.240021	332.23	9260711	8252260	1008451	10.9	38088.5	723549
2010	10	11.7	7806.73	10	6601.39	29.4556	0	55.9111	0	29.8294	6.18235	25.4882	13.7824	19.6294	0.0588235	0	0	0.294118	3.83333	1.27778	0.555556	15.9406	15.6487	2.48717	4.80433	7.61415	26.6897	142.099	9269587	8260377	1009210	10.9	38088.5	723549
2010	11	11.7	6656.93	10.01	6081.64	13.9833	0	28.4278	0	26.3941	-2.53529	18.0529	4.84706	11.4529	0	0	0	7.41176	2.66667	0.611111	0.111111	13.3384	15.324	2.66515	5.12199	8.07562	143.336	45.1928	9276242	8272523	1003719	10.8	38088.5	723549
2010	12	11.68	7818.17	10.07	5984.81	40.4944	0	98.85	0	26.5941	-1.34118	20.1588	8.32941	14.2471	0	0	0	3.11765	5.16667	2.94444	1.5	4.17588	15.3748	3.08626	5.60979	8.76135	551.172	1.37775	9280198	8287874	992324	10.7	38088.5	723549
2011	1	11.33	9199.06	9.77	5837.77	18.4556	0	39.65	0	29.4529	3.71765	23.5647	12.2	17.8882	0	0	0	1.11765	3.05556	0.888889	0.444444	8.24986	14.7021	2.7833	5.51426	8.63132	406.853	4.79842	9289861	8311201	978660	10.5	38923.2	718872
2011	2	11.28	7314.52	9.91	5400.57	52.4167	0	110.906	0	31.5412	5.87647	25.9588	14.1412	20.0471	0.588235	0	0	0.117647	4.55556	2.44444	1.55556	11.9627	13.7989	2.65443	5.33233	8.23152	225.381	18.5195	9291555	8327538	964017	10.4	38923.2	718872
2011	3	11.46	6285.01	9.92	5608.58	21.5444	0	41.8889	0	33.0706	10.6824	29.5529	17.8647	23.7059	5.76471	0	0	0	2.83333	1.33333	0.333333	13.583	14.8052	3.16001	6.06635	9.17309	115.842	40.0052	9290935	8339876	951059	10.2	38923.2	718872
2011	4	11.41	7128.55	9.77	6190.01	27.4333	0	46.8278	0	34.8824	13.9765	30.9706	19.5941	25.2824	11.6471	0	0	0	2.83333	1.44444	0.5	17.034	15.2617	2.98711	5.691	8.52356	26.1035	153.219	9288074	8347489	940585	10.1	38923.2	718872
2011	5	11.52	8176.14	9.88	6495.19	58.2833	0	151.878	0	36.9647	19.8353	33.3588	22.9706	28.1765	22.3529	0	0	0	7.55556	3.05556	2	17.7511	15.2765	2.85943	5.57616	8.38054	10.9583	225.89	9285434	8353148	932286	10	38923.2	718872
2011	6	11.6	9971.9	9.76	7115.97	54.5667	0	173.461	0	35.6588	21.2059	32.8647	24.0706	28.4706	23.4118	0	0	0	9.83333	4	2	21.2199	14.9824	2.61623	5.8055	9.1178	0.00740741	349.333	9285070	8361155	923915	10	38923.2	718872
2011	7	11.61	10547.1	9.75	7156.91	46.3444	0	188.778	0	36.0471	21.9294	33.6294	24.4765	29.0647	26.8235	0	0	0	10.6111	4.88889	2.38889	23.1612	15.3134	2.18101	5.20099	8.60143	0	383.707	9288412	8375122	913290	9.8	38923.2	718872
2011	8	11.62	11195.2	9.85	7399.82	50.2222	0	156.917	0	34.5059	19.6529	31.8176	22.6059	27.2	15.4706	0	0	0	8.38889	3.94444	2.33333	23.5817	15.1769	2.30027	5.54786	9.15532	0	413.709	9295166	8395153	900013	9.7	38923.2	718872
2011	9	11.59	10438	9.71	7375.35	65.2556	0	168.967	0	31.6059	10.1	27.5353	17.5176	22.5235	1.41176	0	0	0	6.44444	3.27778	2.05556	21.7435	15.1904	2.2198	5.10094	8.58441	0.447531	299.479	9303890	8419453	884437	9.5	38923.2	718872
2011	10	11.51	8063.35	9.94	6562.77	18.2	0	36.3444	0	29.5353	6.72353	25.3353	15.0647	20.2059	0	0	0	0.294118	3.27778	0.722222	0.222222	16.0696	15.3915	3.00746	5.60429	9.01426	59.577	116.671	9312959	8445358	867601	9.3	38923.2	718872
2011	11	11.56	6491.78	10.07	5907.62	25.5444	0	48.4944	0	27.5471	5.47647	23.6412	13.3529	18.5059	0	0	0	0.294118	3.05556	1.05556	0.5	14.5517	15.423	3.26233	5.81563	8.88138	122.681	51.8845	9319854	8469106	850748	9.1	38923.2	718872
2011	12	11.47	6773.09	9.94	5859.48	10.7556	0	22.25	0	28.1294	-0.270588	22.5	10.0059	16.2412	0	0	0	2.52941	1.88889	0.666667	0.0555556	13.2002	15.1171	2.91157	5.35734	8.3736	196.677	24.5668	9323847	8488734	835113	9	38923.2	718872
2012	1	11.55	7644.71	9.93	5710.56	29.1111	0	64.7833	0	29.6	0.817647	23.9	13.9706	18.9353	0.0588235	0	0	0.941176	3.77778	1.77778	0.833333	9.76921	14.8829	2.50894	5.1729	8.21884	294.422	10.1052	9326488	8504662	821826	8.8	38869.9	731319
2012	2	11.33	6797.13	9.85	5609.67	32.25	0	62.4833	0	30.5529	7.05882	27.4176	16.6235	22.0294	0.0588235	0	0	0	3.77778	1.61111	0.555556	13.2176	14.5014	2.87498	5.46494	8.59945	171.837	27.5964	9330306	8518777	811529	8.7	38869.9	731319
2012	3	11.09	7165.46	9.53	6039.92	36.2278	0	83.5111	0	32.2882	9.54706	28.1529	16.8588	22.5118	1.76471	0	0	0	4.55556	2.22222	1.11111	15.4055	15.0431	3.19552	5.99438	9.02047	45.2951	67.2725	9336049	8531496	804553	8.6	38869.9	731319
2012	4	11.42	7272.66	9.67	6094.85	59.65	0	151.278	0	34.7471	17.0882	30.7059	20.7235	25.7176	9.23529	0	0	0	7.5	3.44444	1.83333	14.9615	15.4057	3.04443	5.87271	8.84992	31.7941	89.947	9343328	8543158	800170	8.6	38869.9	731319
2012	5	11	8408.71	9.36	6756.32	128.367	0	319.689	0	34.5706	19.1941	30.9529	22.5882	26.7706	10.2353	0	0	0	10.6667	6.05556	3.5	19.4778	15.292	2.70583	5.65769	8.73275	0.355802	231.83	9352722	8556212	796510	8.5	38869.9	731319
2012	6	11.49	9719.34	9.61	6896.68	43.9944	0	164.089	0	35.0118	21.4176	32.5941	23.7353	28.1706	20.6471	0	0	0	8.66667	4.5	2.22222	21.2861	15.1441	3.12696	6.131	9.51434	0.00545455	281.922	9363737	8572197	791540	8.5	38869.9	731319
2012	7	11.31	10906.8	9.46	7309.04	64.8056	0	284.728	0	34.3353	21.5118	32.0471	23.8059	27.9235	18.9412	0	0	0	13.6111	7.27778	3.33333	22.8296	15.3978	2.20045	5.38925	8.76071	0	358.731	9375654	8591475	784179	8.4	38869.9	731319
2012	8	11.49	11242.2	9.56	7284.82	49.0333	0	151.633	0	33.7765	18.4294	31.3529	22.6765	27.0059	10.1176	0	0	0	8.44444	3.94444	1.88889	23.0691	15.1979	2.52796	5.78653	9.48108	0.512683	338.264	9387808	8612803	775005	8.3	38869.9	731319
2012	9	11.6	9969.03	9.68	6997.81	37.3111	0	97.2389	0	32.4176	9.12353	28.4588	19.3471	23.9118	1.88235	0	0	0	5.94444	2.55556	1.16667	21.656	15.3927	2.3399	5.14427	8.27725	0.273004	279.633	9399827	8634225	765602	8.1	38869.9	731319
2012	10	11.53	8674.68	9.69	6579.52	6.73889	0	11.1278	0	28.4588	5.53529	23.6706	12.2412	17.9529	0	0	0	0.411765	1.44444	0.111111	0	17.7219	15.3664	2.99152	5.62574	8.90589	45.4222	162.06	9409185	8652885	756300	8	38869.9	731319
2012	11	11.82	6779.61	10.1	5748.44	25.6389	0	62.0722	0	28.2353	1.89412	23.4588	12.3353	17.9118	0	0	0	1.23529	4.44444	1.77778	0.277778	11.7307	14.9754	2.57031	4.87931	7.60667	215.479	12.4913	9414404	8667436	746968	7.9	38869.9	731319
2012	12	11.38	7003.36	9.69	5882.4	7.9	0	17.2944	0	28.4824	5.45882	24.0647	13.6294	18.8353	0	0	0	0.176471	2.22222	0.166667	0.0555556	12.7724	14.5061	2.6106	5.16031	8.1123	230.211	24.7489	9415471	8678497	736974	7.8	38869.9	731319
2013	1	11.2	7547.86	9.42	5792.03	37.7056	0	90.1111	0	29.1235	1.77059	23.3882	12.1118	17.7529	0	0	0	1.11765	4.61111	1.88889	0.888889	13.5459	14.4399	2.76089	5.29174	8.56668	184.833	27.6073	9413545	8687417	726128	7.7	38401	749292
2013	2	11.28	6812.02	9.61	5522.58	21.4556	0	36.1556	0	29.7294	2.08824	22.2824	9.7	16.0059	0.294118	0	0	1	2.72222	0.777778	0.333333	11.1767	14.9582	2.87078	5.67584	8.96011	220.815	24.3453	9411761	8697259	714502	7.6	38401	749292
2013	3	11.09	7127.01	9.58	5648.22	44.4056	0	104.489	0	31.9235	11.6588	27.8706	17.7118	22.7941	0.941176	0	0	0	6.05556	2.61111	1.5	7.44932	15.5019	3.1321	6.05797	9.04039	316.646	10.9746	9413743	8711150	702593	7.5	38401	749292
2013	4	11.05	7370.79	9.31	6062.79	57.7944	0	146.144	0	33.3235	12.4765	29.0882	18.9235	23.9941	4.41176	0	0	0	6.72222	3.38889	1.83333	16.876	15.2082	3.06598	5.93928	8.95369	43.2943	98.8945	9421285	8730021	691264	7.3	38401	749292
2013	5	11.22	7905.02	9.34	6506.11	58.0056	0	221.65	0	34.4059	21.4412	31.7059	23.4588	27.5706	14.2941	0	0	0	11.6111	5.61111	2.94444	17.5429	15.2959	2.83736	5.80074	8.86452	17.5496	154.383	9430924	8749680	681244	7.2	38401	749292
2013	6	11.2	9586.46	9.25	7030.57	75.4667	0	302.744	0	34.2941	21.6059	31.5412	23.5176	27.5294	12.7647	0	0	0	15.7222	7.44444	3.72222	22.5787	15.3215	2.49505	5.66629	9.11646	0	310.474	9438799	8766396	672403	7.1	38401	749292
2013	7	11.27	10385.9	9.26	7035.93	48.6944	0	189.922	0	34.7647	21.6824	32.4588	24.1882	28.3294	21.2941	0	0	0	11.3889	4.88889	1.83333	22.7688	15.04	2.39889	5.84887	9.61717	0.00727273	308.007	9443105	8779304	663801	7	38401	749292
2013	8	11.26	10829	9.23	7383.96	56.3667	0	183.294	0	34.1941	20.1941	31.5353	22.8882	27.2059	13.7059	0	0	0	9.94444	4.61111	2.44444	23.0519	15.2115	2.15418	5.29899	9.00118	0	351.937	9443588	8789570	654018	6.9	38401	749292
2013	9	11.58	10128.1	9.39	7025.52	27.9944	0	48.1444	0	32.4529	13.4353	29.2882	19.6471	24.4706	2.76471	0	0	0	2.94444	1.05556	0.444444	21.9846	15.3231	2.20944	5.24161	8.87897	0.00945329	284.708	9443548	8800233	643315	6.8	38401	749292
2013	10	11.25	8886.04	9.37	6740.68	43.2	0	92.2444	0	30.3706	3.67647	25.4941	16.1529	20.8176	0.0588235	0	0	0.470588	5.16667	2.11111	1.27778	18.2377	15.429	2.28178	4.63703	7.85349	29.97	166.782	9448481	8814472	634009	6.7	38401	749292
2013	11	11.47	7308.22	9.61	6065.91	31.2278	0	63.7444	0	29.1176	6.84118	24.4176	14.2176	19.3059	0	0	0	0.470588	3.55556	1.5	0.777778	14.6097	15.321	3.33931	5.89301	9.34842	131.303	65.2597	9461929	8834001	627928	6.6	38401	749292
2013	12	11.31	7697.19	9.44	6095.73	33.4889	0.227273	101.656	0.208333	27.2588	-0.294118	19.4235	8.38235	13.9059	0	0.117647	0	4.05882	7.77778	2.05556	0.833333	13.7597	14.7738	2.68926	5.20886	8.4661	192.19	42.9482	9483061	8857652	625409	6.6	38401	749292
2014	1	11.74	8106.08	9.62	5905.33	29.5222	0	79.3778	0	28.6588	4.06471	23.6353	12.7353	18.1941	0	0	0	0.588235	5.11111	2.33333	0.888889	7.4034	14.5321	2.83314	5.63241	9.03571	454.19	11.3301	9507622	8882564	625058	6.6	39170.4	769662
2014	2	11.81	7889.37	10.13	5540.05	53.9778	0	130.039	0	29.4471	6.54706	24.1	13.0882	18.5882	0.117647	0	0	0	5.61111	3.27778	1.77778	12.7782	13.7229	2.45493	5.26483	8.74152	221.279	26.9639	9529909	8905442	624467	6.6	39170.4	769662
2014	3	11.75	7058.1	10.01	5795.43	60.5944	0	137.9	0	32.1588	9.84118	27.4647	16.9235	22.1824	1.35294	0	0	0	4.66667	2.72222	1.44444	12.2615	14.8626	3.0374	5.98928	9.35069	196.853	26.7386	9545526	8923686	621840	6.5	39170.4	769662
2014	4	11.67	6989.11	9.8	6078.54	50.4944	0	108.178	0	33.7235	14.4	30.0941	20.0294	25.0706	6.88235	0	0	0	5.66667	2.66667	1.27778	16.2977	14.8804	3.08683	5.95937	9.05018	59.8582	85.1722	9553117	8937222	615895	6.4	39170.4	769662
2014	5	11.76	8126.12	9.79	6634.88	41.1167	0	176.1	0	34.9647	19.6765	31.8529	22.4176	27.1294	14.0588	0	0	0	10.1111	4.55556	2.22222	18.4445	15.0993	2.89564	5.7691	8.92913	11.4504	204.449	9555954	8949213	606741	6.3	39170.4	769662
2014	6	12	9218.26	9.84	6831.94	45.0056	0	183.356	0	34.9647	21.0176	32.4176	23.6059	28.0118	20.1765	0	0	0	11.5	5.16667	2.16667	21.5861	15.438	2.37247	5.66947	9.67706	0.163084	299.352	9559508	8963245	596263	6.2	39170.4	769662
2014	7	11.87	10490.8	9.72	7205.86	43.5222	0	152.478	0	35.9118	21.3353	33.3118	24.0706	28.7	26.0588	0	0	0	9.11111	4.11111	1.66667	22.6322	15.1839	2.1653	5.43085	9.4434	0.0307692	353.326	9565722	8979010	586712	6.1	39170.4	769662
2014	8	11.89	11080.3	9.69	7531.44	58.4722	0	256.783	0	34.1529	19.8824	31.0059	22.8	26.8941	10.0588	0	0	0	13.6111	6.72222	3.22222	23.0264	15.4243	2.25093	5.4447	9.58576	0	391.047	9575363	8995940	579423	6.1	39170.4	769662
2014	9	12.22	10098.4	9.94	7002.05	38.4222	0	67.9778	0	32.5529	12.9059	28.9412	18.2882	23.6118	2.82353	0	0	0	3.66667	1.77778	0.722222	22.2373	15.151	2.15484	5.18513	9.04707	0.827131	274.056	9586592	9012670	573922	6	39170.4	769662
2014	10	11.91	8403.81	9.9	6616.7	54.8944	0	108.8	0	29.5176	3.35882	23.2294	11.9	17.5529	0	0	0	1.17647	5.22222	2	1.38889	17.5523	15.2579	2.2881	4.78765	8.32052	31.8155	155.32	9596198	9027463	568735	5.9	39170.4	769662
2014	11	12.11	6774.81	10.17	5915.05	38.2944	0	65.2611	0	28.1647	4.39412	22.8765	12.5353	17.7118	0	0	0	0.647059	4.33333	1.16667	0.555556	11.4674	15.1222	3.07741	5.65088	8.95702	249.573	31.2155	9601943	9039217	562726	5.9	39170.4	769662
2014	12	11.82	7348.43	9.92	5852.75	39.2444	0	71.5944	0	27.6941	2.80588	21.4588	10.8824	16.1588	0	0	0	1.17647	3.77778	1.38889	1	12.9168	14.3362	2.45032	4.76609	7.97575	238.419	24.0721	9604382	9048215	556167	5.8	39170.4	769662
2015	1	11.93	7386.65	9.91	5657.96	33.2444	0	86.8778	0	27.1353	-0.00588235	20.4294	9.15294	14.7941	0	0	0	2.11765	5.22222	2.66667	1.22222	10.5592	14.7042	2.97758	5.59245	8.65566	321.54	19.3893	9604335	9055046	549289	5.7	40121.9	799916
2015	2	12.09	6810.17	10.24	5196.07	20.9722	0	43.6222	0	31.4765	7.21176	26.9294	16.4471	21.6882	0.647059	0	0	0.0588235	3.44444	1.11111	0.277778	8.58938	14.8376	3.30735	6.14476	9.27766	339.152	6.53165	9603129	9060680	542449	5.6	40121.9	799916
2015	3	11.63	7559.84	9.81	5837.76	40.05	0	111.006	0	32.8529	15.0588	29.1588	20.0294	24.5941	2.70588	0	0	0	7.16667	3.05556	1.27778	16.056	14.1409	2.87982	5.54248	8.59198	86.1291	75.0254	9602394	9067122	535272	5.6	40121.9	799916
2015	4	11.7	7414.78	9.67	6255.6	33.4944	0	74.65	0	34.1765	14.7706	30.8235	20.6824	25.7647	9.23529	0	0	0	5.22222	1.88889	0.666667	19.1927	14.8268	2.75091	5.57368	8.72743	5.70337	163.08	9603228	9075792	527436	5.5	40121.9	799916
2015	5	11.59	8116.01	9.55	6531.28	37.9111	0	135.611	0	35.3941	20.3941	32.4353	23.0824	27.7471	17.2353	0	0	0	9.22222	3.55556	1.22222	19.1098	15.4946	2.97092	5.75448	8.64873	3.44142	241.024	9606719	9087548	519171	5.4	40121.9	799916
2015	6	11.71	9483.18	9.57	6883.87	48.1222	0	202.817	0	35.7647	21.2412	32.9588	23.9588	28.4529	22.4118	0	0	0	12.3333	5.16667	2.33333	22.2796	15.4947	2.43027	5.70043	9.23205	0	333.893	9613953	9102926	511027	5.3	40121.9	799916
2015	7	11.94	10457.5	9.56	7066.37	61.4111	0	230.022	0	35.1647	21.1765	32.6824	23.8353	28.2529	22.4706	0	0	0	12.1111	6.05556	2.88889	23.2542	15.2629	2.41633	5.95549	9.83463	0	375.377	9626928	9122883	504045	5.2	40121.9	799916
2015	8	11.77	10394.8	9.54	7294.06	52.3944	0	190.167	0	34.2353	19.7412	31.3765	23.1176	27.2412	12.7059	0	0	0	11.6667	4.83333	2.33333	23.4223	15.2483	2.2404	5.57994	9.52114	0	371.685	9645121	9146053	499068	5.2	40121.9	799916
2015	9	11.81	9736.11	9.59	6978.18	27.1944	0	58.9889	0	32.2588	16.0765	28.9529	19.9235	24.4353	1.70588	0	0	0	4.61111	1.05556	0.5	22.6073	15.21	2.22476	5.09747	8.8292	0.306972	298.547	9665972	9169927	496045	5.1	40121.9	799916
2015	10	11.61	8208.41	9.58	6540.75	49.0056	0	108.589	0	31.8353	8.99412	27.4588	18.7706	23.1059	1.05882	0	0	0	5.55556	2.38889	1.55556	18.8392	15.4181	2.86688	5.37831	8.575	13.8409	167.322	9687166	9192930	494236	5.1	40121.9	799916
2015	11	11.69	7550.89	9.57	6258.95	34.5167	0	94.6778	0	29.3294	8.39412	25.9471	17.3941	21.6647	0	0	0	0.0588235	5.11111	2	1.27778	18.3277	14.8998	2.99954	5.47513	8.77932	56.9026	137.644	9706717	9213639	493078	5.1	40121.9	799916

## Sheet: Imperial units
year	month	res.price	res.sales.adj	com.price	com.sales.adj	EMXP	MXSD	TPCP	TSNW	EMXT	EMNT	MMXT	MMNT	MNTM	DT90	DX32	DT00	DT32	DP01	DP05	DP10	MDPT	VISIB	WDSP	MWSPD	GUST	HTDD	CLDD	LABOR	EMP	UNEMP	UNEMPRATE	PCINCOME	GSP
		cents/KWHr	GWHr	cents/KWHr	GWHr	inch	inch	inch	inch						days	days	days	days	days	days	days		miles	miles/hr	miles/hr	miles/hr						%	USD	million USD
1990	1	7.68	9204.26	6.74	5629.84	1.36588	0	3.5937	0	84.812	43.4	77.288	58.112	67.688	0	0	0	0	5	2.4	1.53333	52.2806	7.86351	6.68162	12.5028	19.1191	223.417	29.9941	6382604	6016520	366084	5.7	29590.8	418825
1990	2	7.84	6760.42	6.67	5779.63	1.38819	0	2.71312	0	85.94	44.18	79.004	57.524	68.264	0	0	0	0.133333	3.8	1.73333	0.666667	54.7916	8.24044	8.44328	14.5727	21.2132	122.378	49.819	6410600	6041547	369053	5.8	29590.8	418825
1990	3	7.79	6375.71	6.65	5727.16	1.57113	0	3.221	0	90.08	45.692	80.972	59.696	70.34	1.06667	0	0	0	4.53333	2.26667	0.733333	54.8354	8.63996	7.87543	13.7519	20.5093	96.9657	49.2659	6433214	6061089	372125	5.8	29590.8	418825
1990	4	7.9	6356.13	6.73	5835.49	1.44882	0	3.65643	0	94.412	58.592	87.308	68.036	77.672	9.6	0	0	0	5.06667	2.2	1.13333	56.6255	8.35785	7.62173	13.5382	19.9924	51.1134	83.5639	6449388	6073585	375803	5.8	29590.8	418825
1990	5	7.83	7481	6.67	6393.53	1.89239	0	6.10157	0	96.488	63.548	90.944	71.828	81.356	20.4	0	0	0	7.26667	4.2	2.26667	64.3242	8.30973	7.44451	13.1984	19.7537	3.63546	254.149	6460750	6080536	380214	5.9	29590.8	418825
1990	6	7.71	9534.48	6.6	6922.67	1.95512	0	6.54226	0	97.364	68.948	91.52	73.424	82.472	22.8	0	0	0	9.6	4.26667	1.66667	68.0936	8.01306	5.67229	12.3182	20.0974	0	344.62	6469062	6083392	385670	6	29590.8	418825
1990	7	7.7	10304.9	6.59	7044.78	1.64987	0	5.67165	0	97.004	68.576	92.456	73.328	82.904	26.4	0	0	0	9.33333	3.6	1.53333	70.0852	8.29071	5.90775	12.808	21.3995	0	381.765	6477033	6084167	392866	6.1	29590.8	418825
1990	8	7.7	10824.7	6.57	7253.45	1.52257	0	4.2937	0	95.672	61.184	90.452	71.456	80.96	19.1333	0	0	0	6.53333	2.73333	1.2	70.4303	7.60865	4.76475	11.8645	20.407	0	389.406	6485459	6083808	401651	6.2	29590.8	418825
1990	9	7.69	10527.1	6.61	7037.86	1.76929	0	4.51286	0	91.964	46.952	85.112	66.476	75.812	5.93333	0	0	0	6.26667	2.66667	1.6	67.5082	7.95394	5.69543	11.6237	18.6191	2.01705	336.656	6492799	6081382	411417	6.3	29590.8	418825
1990	10	7.76	9707.97	6.65	6973.15	0.812861	0	1.36037	0	85.796	44.72	78.992	57.164	68.048	0.0666667	0	0	0.0666667	3.13333	0.733333	0.333333	62.76	8.47639	7.03402	12.5895	19.5468	41.99	220.384	6497505	6075768	421737	6.5	29590.8	418825
1990	11	7.89	7593.31	6.71	6386.17	0.713911	0	1.40446	0	84.056	38.204	75.848	54.992	65.432	0	0	0	1.26667	3.46667	0.733333	0.2	55.7946	8.66545	6.70133	12.0696	18.3766	105.938	60.2282	6500099	6068300	431799	6.6	29590.8	418825
1990	12	7.96	6913.65	6.82	5926.3	2.48163	0	7.7979	0	84.032	38.408	72.728	55.4	64.088	0	0	0	1.2	8.06667	4.06667	2.6	54.7655	8.23523	6.66179	11.8235	18.791	192.456	40.2415	6501640	6060234	441406	6.8	29590.8	418825
1991	1	8.18	7278.99	6.99	5849.44	0.734908	0	1.58871	0	84.452	31.352	73.376	53.192	63.272	0	0	0	1.26667	3.2	1.13333	0.333333	54.2096	7.59938	6.83704	12.3529	19.2364	231.136	37.1909	6503384	6052024	451360	6.9	29026.1	421103
1991	2	8.24	6929.07	7.15	5495.58	2.30367	0	5.98504	0	88.556	39.248	77.72	57.656	67.64	0.266667	0	0	0.266667	6.06667	3.33333	1.86667	49.2778	8.49113	7.60583	13.394	20.5018	200.23	18.9418	6507630	6045622	462008	7.1	29026.1	421103
1991	3	8.23	6993.21	7.13	5590.15	1.85302	0	5.53333	0	91.916	50.588	83.552	65.552	74.588	3	0	0	0	7.33333	3.93333	2	54.2509	7.92596	8.49723	14.873	21.6456	127.823	61.4529	6513776	6041212	472564	7.3	29026.1	421103
1991	4	7.97	6943.19	6.8	5940.26	2.59816	0	7.68793	0	92.276	64.388	87.212	71.024	79.124	7.86667	0	0	0	9.4	4.33333	2.66667	62.3041	8.25154	7.42669	13.7783	21.0752	18.5068	149.238	6520647	6038949	481698	7.4	29026.1	421103
1991	5	7.85	8529.25	6.71	6556.86	1.98136	0	7.30997	0	94.664	65.66	89.564	71.864	80.72	17	0	0	0	10.6667	5.13333	2.06667	66.9535	8.33903	7.02273	13.0114	20.531	0.0982143	276.812	6527666	6038775	488891	7.5	29026.1	421103
1991	6	7.8	9472.98	6.64	6887.48	2.42493	0	9.9685	0	95.18	70.4	90.872	73.988	82.412	22.6	0	0	0	14.6667	6.4	2.86667	69.1192	8.4777	5.50583	11.9461	20.2908	0.0978723	315.598	6534353	6040389	493964	7.6	29026.1	421103
1991	7	7.78	10247.2	6.63	6996.54	1.6399	0	6.19764	0	95.048	69.476	90.968	74.012	82.484	22.4667	0	0	0	10.8	4.53333	1.66667	71.6913	8.23081	4.96388	12.3811	22.2145	0.00444444	363.823	6540152	6042600	497552	7.6	29026.1	421103
1991	8	7.72	10831.8	6.58	7282.01	1.73701	0	5.19974	0	94.652	62.588	89.48	71.78	80.636	15.3333	0	0	0	7.93333	3.13333	1.46667	71.6067	8.49999	4.91213	11.4774	20.401	0.148889	371.49	6545644	6044199	501445	7.7	29026.1	421103
1991	9	7.72	10673.9	6.57	7208.96	2.57795	0	6.89134	0	89.864	50.144	83.396	65.156	74.3	1.86667	0	0	0	7.6	3.33333	2.13333	69.1137	8.23162	5.57553	11.4298	20.2204	2.07501	306.442	6552376	6044477	507899	7.8	29026.1	421103
1991	10	7.84	8924.21	6.67	6803.61	0.696063	0	1.57822	0	84.872	38.684	74.732	54.536	64.64	0	0	0	1.73333	3.26667	1	0.333333	62.723	8.39097	6.61365	12.1091	18.6464	27.6387	158.503	6560638	6042830	517808	7.9	29026.1	421103
1991	11	7.98	7412.55	6.73	6362.82	0.622572	0	1.11365	0	84.14	38.972	73.868	54.104	63.98	0	0	0	1.2	2.86667	0.6	0.133333	51.4923	8.28374	7.13998	12.2659	18.8443	217.485	44.6791	6570531	6040246	530285	8.1	29026.1	421103
1991	12	7.95	7347.36	6.82	5936.32	1.36745	0	3.42126	0	79.988	32.36	68.612	48.404	58.532	0	0	0	3.2	4.66667	2.53333	1.06667	52.5518	8.14281	6.61061	11.8946	19.2394	226.214	32.9546	6581238	6038427	542811	8.2	29026.1	421103
1992	1	7.98	7983.37	6.89	5697.86	1.33465	0	3.61575	0	83.12	38.72	72.968	53.612	63.26	0	0	0	0.8	5.4	2.93333	1.26667	46.5788	8.0642	7.08235	12.5843	19.36	363.545	8.09281	6592915	6040288	552627	8.4	29353.8	436843
1992	2	7.87	7816.81	6.82	5486.88	1.58058	0	3.40157	0	84.944	41.468	75.656	54.524	65.108	0	0	0	0.133333	4.8	2	1.13333	51.8821	7.87272	7.06908	12.9347	19.9115	227.981	21.2187	6605662	6047093	558569	8.5	29353.8	436843
1992	3	7.94	6798.93	6.74	5723.7	1.43701	0	3.07612	0	88.016	44.06	78.836	59.084	68.96	0.2	0	0	0.0666667	4.53333	1.73333	0.866667	51.5265	8.25178	7.31136	13.1411	19.9467	168.554	30.8389	6620358	6059509	560849	8.5	29353.8	436843
1992	4	7.8	6561.01	6.64	5750.27	0.969816	0	1.94278	0	91.412	47.84	84.764	63.008	73.88	3.6	0	0	0	3.66667	1.06667	0.466667	56.0014	8.19344	7.59846	13.6226	20.6247	89.8977	68.8762	6637586	6076331	561255	8.5	29353.8	436843
1992	5	7.79	6914.85	6.58	6092.29	2.35932	0	11.5877	0	94.172	66.86	88.964	72.152	80.576	14.4667	0	0	0	14.2	7.4	3.8	60.1889	8.04245	6.78462	12.6685	18.6106	23.2881	153.476	6654303	6093551	560752	8.4	29353.8	436843
1992	6	7.65	8858.12	6.46	6815.19	1.23386	0	3.80236	0	96.68	69.968	92.228	74.228	83.252	26.6667	0	0	0	7.53333	2.33333	1.06667	70.2004	8.11999	6.16596	13.2496	21.7511	0	305.597	6667987	6108594	559393	8.4	29353.8	436843
1992	7	7.59	10882.4	6.42	7312.48	1.98268	0	8.01759	0	94.196	67.952	89.876	73.16	81.5	18.6667	0	0	0	11.6667	5.26667	2.33333	71.5237	8.04703	5.46244	11.8133	20.4534	0	402.138	6677483	6120884	556599	8.3	29353.8	436843
1992	8	7.58	11152.9	6.39	7273.2	1.81522	0	5.63911	0	92.6729	66.29	88.07	72.3971	80.2271	11.2143	0	0	0	9.33333	3.73333	1.73333	71.3623	8.56046	5.20493	12.0746	22.5824	0	331.532	6681621	6130592	551029	8.2	29353.8	436843
1992	9	7.6	10350.3	6.43	7277.53	2.44934	0	3.71837	0	88.268	53.06	81.824	63.1529	72.3971	1.2	0	0	0	4.06667	1.53333	0.933333	68.9381	8.42357	5.65359	11.6325	20.285	0.178259	294.671	6680573	6138259	542314	8.1	29353.8	436843
1992	10	7.7	9010.93	6.5	6813.63	2.25669	0	6.08845	0	86.876	40.484	77.048	61.016	69.032	0.2	0	0	0.333333	7.4	3.33333	1.8	60.7777	7.91939	6.64115	11.739	19.2824	34.716	114.531	6677276	6146106	531170	8	29353.8	436843
1992	11	7.94	7376.33	6.62	6469.87	0.865879	0	1.53333	0	81.26	37.712	72.74	53.108	62.9	0	0	0	0.8	2.53333	1	0.533333	58.2668	8.38246	8.03907	13.6428	20.8119	143.8	95.975	6673964	6154438	519526	7.8	29353.8	436843
1992	12	7.78	7877.75	6.61	6197.11	1.77533	0	5.89055	0	82.916	40.664	73.712	56.84	65.252	0	0	0	0.4	8.8	4.2	1.86667	52.891	8.2073	6.41634	11.563	19.1679	242.865	18.8212	6673247	6164133	509114	7.6	29353.8	436843
1993	1	7.84	7203.16	6.55	5866.65	1.26142	0	3.20289	0	79.388	36.2	70.352	49.844	60.08	0	0	0	0.866667	4.73333	2.66667	1	55.485	7.72626	6.958	12.4045	19.8329	196.272	35.7014	6677510	6176868	500642	7.5	29813.7	453350
1993	2	7.85	6830.99	6.69	5417.48	2.28346	0	5.94016	0	85.412	33.02	74.108	53.96	64.028	0	0	0	1.13333	7.13333	3.66667	2	46.6963	8.35077	7.72617	13.5005	20.037	281.991	7.37907	6687096	6192969	494127	7.4	29813.7	453350
1993	3	7.82	7049.62	6.7	5426.2	0.979265	0	1.85302	0	85.94	44.528	78.26	56.3	67.292	0	0	0	0.0666667	3.4	1.2	0.333333	50.9013	8.20108	8.43813	14.7206	22.6758	211.725	23.6687	6702047	6212689	489358	7.3	29813.7	453350
1993	4	8.21	6752.4	6.9	5785.51	1.23045	0	2.29344	0	90.716	55.796	84.584	65.36	74.972	2.53333	0	0	0	4.2	1.26667	0.466667	52.6638	8.97082	8.30955	14.2052	20.7013	98.2403	42.3744	6720505	6235280	485225	7.2	29813.7	453350
1993	5	8.23	6714.79	6.89	5985.62	1.15459	0	3.99291	0	95.744	65.588	90.128	71.864	81.02	16	0	0	0	7.6	3	0.733333	61.7285	8.65091	7.43516	13.0045	19.2128	4.59767	169.778	6739632	6258223	481409	7.1	29813.7	453350
1993	6	8.05	8995.98	6.76	6814.11	1.84304	0	6.56378	0	97.016	69.74	92.444	73.7	83.084	26.5333	0	0	0	9.26667	4.6	2.33333	68.0503	8.54984	6.28079	12.6243	20.5128	0	330.216	6756937	6278549	478388	7.1	29813.7	453350
1993	7	7.99	10665.9	6.7	7197.38	1.55118	0	5.30971	0	96.944	69.152	92.036	73.748	82.88	24.0667	0	0	0	8.93333	3.4	1.46667	71.753	8.23575	5.1125	11.8423	21.7097	0	400.866	6769594	6294044	475550	7	29813.7	453350
1993	8	7.98	11594.4	6.69	7464.79	1.43675	0	5.93018	0	93.788	60.872	89.492	71.9	80.672	16.9333	0	0	0	10.2	4.13333	1.53333	71.6478	7.91749	5.48145	11.8614	20.1688	0	393.43	6778605	6305629	472976	7	29813.7	453350
1993	9	8.01	10766.1	6.69	7346.21	2.50026	0	6.71391	0	90.224	46.472	83.78	65.696	74.744	2.46667	0	0	0.133333	7.8	4.26667	2.26667	70.0641	8.84517	5.59859	11.7906	20.3456	1.3617	324.626	6788305	6317326	470979	6.9	29813.7	453350
1993	10	7.92	9343.11	6.54	6914.9	1.50761	0	2.34698	0	86.084	38.468	77.216	57.968	67.592	0.2	0	0	0.6	3.6	1.06667	0.333333	64.8145	8.38892	6.12314	11.5259	19.3508	28.7724	172.668	6801657	6331527	470130	6.9	29813.7	453350
1993	11	8	7906.44	6.58	6419.97	0.848556	0	1.82887	0	80.072	33.332	69.596	47.66	58.652	0	0	0	2.26667	3.73333	0.866667	0.333333	56.9294	8.40346	7.14804	12.0565	18.6791	151.839	71.5177	6819485	6348474	471011	6.9	29813.7	453350
1993	12	7.97	7760.75	6.57	6271.21	1.42231	0	5.27822	0	80.168	34.784	68.84	49.784	59.312	0	0	0	3.2	7.46667	4.26667	1.66667	47.5145	8.72169	6.8356	12.1478	20.31	365.314	10.0037	6841132	6368181	472951	6.9	29813.7	453350
1994	1	7.93	8208.3	6.65	5462.97	1.32205	0	2.67717	0	84.668	36.14	74.924	56.168	65.528	0	0	0	1.26667	4.06667	1.86667	0.866667	49.1188	8.15285	7.98835	13.6807	21.079	352.611	15.8724	6863153	6388699	474454	6.9	30084.4	475562
1994	2	7.91	7206.29	6.6	5421.27	1.83491	0	3.39528	0	88.94	41.072	78.188	56.768	67.496	0.866667	0	0	0.266667	3.66667	1.93333	1	54.7833	8.07882	7.48914	12.9664	19.7939	175.745	37.254	6881455	6407639	473816	6.9	30084.4	475562
1994	3	7.95	6625.86	6.5	5728.71	1.62362	0	3.52205	0	89.156	47.876	82.784	63.86	73.34	0.933333	0	0	0	5.06667	2.06667	0.866667	54.8943	8.2848	8.11906	13.9454	20.6173	135.524	59.2917	6894523	6423996	470527	6.8	30084.4	475562
1994	4	7.85	7230.15	6.29	6358.72	1.78084	0	3.45302	0	92.708	55.664	86.624	66.788	76.712	7.33333	0	0	0	4.4	2.06667	1.13333	61.9463	8.54407	7.32911	13.064	19.6002	32.2428	134.473	6903675	6438663	465012	6.7	30084.4	475562
1994	5	7.72	8155.62	6.5	6183.35	2.30184	0	9.45407	0	95.072	68.264	89.612	72.884	81.26	16.8667	0	0	0	13	5.93333	3.2	64.4239	8.01477	6.43667	12.1573	20.0967	5.2239	224.836	6912763	6454530	458233	6.6	30084.4	475562
1994	6	7.71	9353.87	6.25	6868.7	1.80367	0	7.4336	0	93.68	69.14	89.468	72.908	81.188	17.1333	0	0	0	11.9333	5.13333	2.13333	71.33	8.15521	5.88534	12.5831	22.3895	0.00851064	326.343	6924913	6473763	451150	6.5	30084.4	475562
1994	7	7.64	10546.7	6.17	7124.62	2.65302	0	9.37375	0	92.984	68.144	89.012	72.572	80.792	14	0	0	0	12.7333	6.06667	2.8	71.238	8.37194	5.73067	12.6512	21.9008	0	334.439	6942049	6497466	444583	6.4	30084.4	475562
1994	8	7.65	10051.7	6.2	6956.11	2.51207	0	9.49659	0	92.384	64.664	87.032	71.168	79.088	7.53333	0	0	0	11.0667	5.8	3.66667	71.309	8.47538	5.61479	12.1731	21.6051	0	327.371	6963006	6524402	438604	6.3	30084.4	475562
1994	9	7.66	10056.2	6.19	7032.76	2.59974	0	6.4895	0	89.336	58.796	83.216	66.92	75.08	1.4	0	0	0	8	3.93333	1.93333	69.791	8.16938	5.76659	11.7818	21.2345	0.271415	264.435	6984501	6552483	432018	6.2	30084.4	475562
1994	10	7.79	8784.7	6.33	6750.23	3.12887	0	5.94882	0	86.132	49.496	79.664	62.516	71.072	0.133333	0	0	0	4.66667	2.46667	1.93333	65.5259	8.31579	6.37706	11.7633	19.6869	21.2981	169.285	7003158	6579967	423191	6	30084.4	475562
1994	11	7.86	7840.15	6.36	6567.51	2.0643	0	4.02913	0	83.66	41.792	72.62	55.412	64.028	0	0	0	0.133333	5.66667	2.26667	0.933333	60.9983	8.14444	7.35497	12.6609	19.7335	64.8257	96.7215	7017773	6605757	412016	5.9	30084.4	475562
1994	12	7.85	7524.15	6.33	6455.08	1.32546	0	3.22362	0	79.532	35.336	68.96	48.164	58.568	0	0	0	1.86667	5.53333	2	0.933333	54.8863	7.63615	6.79827	11.6766	19.7318	233.975	34.9158	7026523	6626354	400169	5.7	30084.4	475562
1995	1	7.8	7321.57	6.38	5585.37	0.77664	0	2.02992	0	83.132	28.652	71.612	50.036	60.8	0	0	0	2.66667	4.4	1.33333	0.333333	48.147	8.39119	6.99164	12.6192	19.9377	353.824	8.74578	7029031	6638913	390118	5.6	31020.8	493273
1995	2	7.79	7824.55	6.52	5277.74	2.00971	0	4.14987	0	87.224	44.528	77.348	58.16	67.76	0.2	0	0	0.0666667	5.33333	2.6	1.13333	48.8298	8.32896	7.61238	13.5131	20.5891	270.626	16.229	7028330	6644667	383663	5.5	31020.8	493273
1995	3	7.86	6444.3	6.47	5519.55	1.37927	0	3.35906	0	90.212	48.668	82.04	61.772	71.9	2	0	0	0	4.8	2.33333	1.13333	56.6282	8.26227	7.95449	13.6476	20.326	115.75	43.1612	7027083	6645653	381430	5.4	31020.8	493273
1995	4	7.88	6547.67	6.4	5919.21	1.60997	0	3.06903	0	94.796	57.392	88.952	69.308	79.1	14.4	0	0	0.0666667	4.33333	1.93333	0.8	60.475	8.26359	6.9876	12.5323	19.0368	46.0298	107.966	7026666	6643924	382742	5.4	31020.8	493273
1995	5	7.76	8139.19	6.35	6520.57	3.13543	0	10.0971	0	95.348	60.092	88.4	71.264	79.844	12.4667	0	0	0.133333	10.6667	6	3.33333	67.5215	8.24067	6.83514	12.5134	19.0496	1.47877	293.673	7029171	6642854	386317	5.5	31020.8	493273
1995	6	7.71	10046.5	6.23	7099.54	1.88948	0	7.2784	0	96.7229	69.8643	91.3614	73.9014	82.6314	23.0714	0	0	0	11.2857	5.28571	2.42857	69.4378	7.98556	6.64336	12.9805	20.6773	0.0468085	295.075	7035310	6644927	390383	5.5	31020.8	493273
1995	7	7.71	10147.9	6.24	7101.13	3.43982	0	11.1046	0	97.0057	70.5329	90.4357	75.0586	82.7471	19.7857	0	0	0	12.1429	6.42857	3.64286	72.1422	8.09119	5.82978	12.881	22.432	0	373.737	7044457	6650644	393813	5.6	31020.8	493273
1995	8	7.71	10204.1	6.27	7003.15	1.9189	0	6.97638	0	93.632	64.556	88.844	72.668	80.756	13.3333	0	0	0.0666667	9	4.33333	2.33333	73.2713	7.40152	6.60019	12.8011	21.259	0	387.805	7054356	6658547	395809	5.6	31020.8	493273
1995	9	7.72	10445.7	6.22	7311.19	2.68635	0	8.51837	0	90.716	54.872	84.236	68.6	76.436	3.2	0	0	0	10.4667	4.93333	2.46667	70.9623	8.31496	5.43737	11.2787	19.5093	0.667391	311.626	7062597	6666651	395946	5.6	31020.8	493273
1995	10	7.96	9573.54	6.48	6982.6	1.25381	0	2.89344	0	86.756	40.136	75.176	54.092	64.616	0.0666667	0	0	0.733333	4	1.53333	0.933333	66.2501	8.61067	7.22624	12.817	20.5058	22.0373	217.44	7068152	6673498	394654	5.6	31020.8	493273
1995	11	8.07	7859.07	6.58	6578.35	0.981627	0	2.04094	0	81.944	30.26	69.2	49.688	59.396	0	0	0	4.26667	3.2	1.13333	0.533333	53.5332	8.97448	6.74931	11.9354	18.6579	199.258	55.3053	7071140	6679474	391666	5.5	31020.8	493273
1995	12	8.06	7029.62	6.63	6011.63	1.53307	0	3.24121	0	81.392	27.788	69.956	47.504	58.736	0	0	0	4	5	2.06667	0.666667	48.9499	8.13685	6.57939	11.7539	19.2404	351.014	15.9507	7073427	6686077	387350	5.5	31020.8	493273
1996	1	7.87	9210.33	6.62	5732.15	0.881627	0	1.78766	0	83.648	25.352	71.852	48.56	60.2	0	0.0666667	0	4	2.86667	1.13333	0.466667	47.8511	8.53461	7.5525	13.5749	20.8737	366.566	13.184	7078022	6695448	382574	5.4	31631.6	518640
1996	2	7.92	7888.91	6.73	5572.67	2.20157	0	7.02441	0	84.944	33.608	72.584	51.932	62.228	0	0	0	1.66667	7.86667	4.26667	2.46667	48.6466	8.04145	7.19875	13.1903	20.5932	301.096	12.8454	7086636	6708158	378478	5.3	31631.6	518640
1996	3	8.01	7323.55	6.74	5550.27	1.63465	0	3.05171	0	89.792	43.928	79.4	58.712	69.08	1.06667	0	0	0.133333	3.66667	2.26667	1.06667	49.7234	8.6691	8.71826	15.3103	22.2831	274.706	26.8621	7099557	6724047	375510	5.3	31631.6	518640
1996	4	7.98	6688.99	6.68	5641.97	1.67192	0	4.10184	0	94.304	57.872	87.32	68.324	77.828	9.8	0	0	0	6.2	2.66667	1	57.0735	8.93453	7.37401	13.2465	19.436	94.56	74.9555	7116176	6742779	373397	5.2	31631.6	518640
1996	5	7.94	7308.55	6.57	6269.59	2.15774	0	8.61181	0	95	61.28	88.556	71.096	79.82	11.7333	0	0	0.0666667	12.3333	5.73333	2.6	65.8842	8.91188	6.44976	12.3043	19.3917	4.8234	246.331	7135463	6763997	371466	5.2	31631.6	518640
1996	6	7.85	9184.68	6.42	6965.26	1.80446	0	4.87979	0	95.816	69.26	91.052	74.444	82.784	23	0	0	0	7.26667	3.06667	1.33333	69.3463	8.69627	5.86455	12.6072	20.9153	0	290.671	7156648	6787299	369349	5.2	31631.6	518640
1996	7	7.93	9907.33	6.54	7079.2	1.78031	0	7.15354	0	93.188	68.66	89.42	73.088	81.272	16.6667	0	0	0	12.3333	5.06667	1.86667	72.0829	8.47112	6.41004	12.3028	20.3629	0	395.675	7179471	6812355	367116	5.1	31631.6	518640
1996	8	7.94	10838.1	6.51	7372.65	1.68661	0	5.57927	0	93.032	63.62	88.916	71.768	80.348	14.0667	0	0	0	9.46667	3.93333	1.33333	71.3995	8.58369	5.34506	11.9065	20.8996	0	332.932	7203002	6837669	365333	5.1	31631.6	518640
1996	9	7.97	10196.1	6.52	7256.37	2.88609	0	7.07218	0	88.016	49.052	82.136	65.084	73.616	0.4	0	0	0	7.4	4.4	2.26667	69.7899	8.42695	5.5853	11.5659	19.7871	0.610598	298.162	7224225	6859676	364549	5	31631.6	518640
1996	10	8.15	8785.11	6.72	6854.61	0.745932	0	1.2706	0	86.42	43.352	76.544	57.248	66.872	0	0	0	0.0666667	3.13333	0.6	0.333333	63.5961	8.84902	7.13365	12.5114	20.0832	36.6587	150.095	7240543	6875770	364773	5	31631.6	518640
1996	11	8.25	7280.95	6.78	6443.37	1.32336	0	2.97822	0	81.728	32.456	72.392	51.836	62.132	0	0	0	1.8	4.33333	1.93333	1.06667	55.5661	9.21801	8.29548	13.6032	20.5976	145.712	57.1996	7252081	6886400	365681	5	31631.6	518640
1996	12	8.22	6971.02	6.79	6171.91	1.39265	0	3.05801	0	82.328	27.872	71.288	50.672	61.028	0	0	0	2.93333	4.73333	1.8	0.666667	52.2455	8.6967	6.35417	11.5931	19.3648	264.109	17.1277	7261593	6895186	366407	5	31631.6	518640
1997	1	8.16	7831.68	6.81	5769.6	1.21102	0	2.5084	0	84.956	38.624	75.944	56.72	66.332	0	0	0	0.466667	4.26667	1.4	0.466667	50.3627	8.64063	6.73453	12.3565	20.0445	298.411	14.8644	7271995	6905670	366325	5	32210.2	540967
1997	2	8.22	7332.2	6.91	5557.73	1.24829	0	2.80341	0	87.968	49.616	81.176	62.12	71.636	0.2	0	0	0	5.06667	1.8	0.666667	56.4926	8.36267	7.50358	12.9972	20.2202	166.019	46.3331	7285819	6920642	365177	5	32210.2	540967
1997	3	8.27	6979.01	6.79	5979.7	2.35958	0	5.71732	0	88.208	45.344	79.7	60.2	69.968	0.8	0	0	0	6.8	3.66667	1.73333	60.4054	8.60407	7.37324	13.0492	19.3134	39.8581	92.5861	7304568	6941888	362680	5	32210.2	540967
1997	4	8.28	6854.48	6.79	6011	1.9021	0	4.77008	0	92.06	55.28	84.992	66.704	75.848	4.26667	0	0	0	5.6	3.13333	1.46667	57.0258	8.7845	8.25651	14.2257	20.6681	68.2903	76.0446	7328044	6968281	359763	4.9	32210.2	540967
1997	5	8.24	7276.72	6.82	6062.11	2.48451	0	8.21837	0	93.728	64.124	87.872	71.288	79.556	12.7333	0	0	0	10.8667	5.26667	2.13333	64.4743	8.6271	6.65815	12.3409	19.589	7.36955	200.191	7352202	6995593	356609	4.9	32210.2	540967
1997	6	8.14	9264.94	6.65	6818.73	1.95748	0	7.83963	0	96.068	68.984	91.064	73.796	82.412	24.5333	0	0	0	11.3333	5.4	2.4	69.4951	8.71018	6.40615	12.8393	21.0512	0.924715	284.818	7373219	7020298	352921	4.8	32210.2	540967
1997	7	7.92	10520.8	6.48	7067.98	1.77559	0	6.60892	0	94.712	66.992	90.788	73.676	82.244	23	0	0	0	10.2	4.4	2.33333	72.3545	8.59139	5.21137	12.293	21.3412	0	373.011	7389856	7041089	348767	4.7	32210.2	540967
1997	8	8.04	10641.4	6.6	7060.89	2.31601	0	6.59606	0	93.728	65.792	89.048	71.612	80.324	14.1333	0	0	0	8.93333	4.06667	1.73333	71.6962	8.42033	5.17802	11.5759	20.3675	0	371.318	7402437	7057706	344731	4.7	32210.2	540967
1997	9	8.06	10585.8	6.56	7229.01	1.63176	0	3.97454	0	90.128	48.452	82.64	64.532	73.58	2.66667	0	0	0	5.8	2.6	1.26667	69.9468	8.52405	5.65141	11.3184	18.9371	0.00212766	312.987	7412552	7071342	341210	4.6	32210.2	540967
1997	10	7.88	9575.23	6.33	6986.75	2.37454	0	4.76798	0	84.392	41.816	74.804	56.192	65.492	0.0666667	0	0	0.6	4.86667	2.73333	1.53333	62.557	8.7222	6.76443	12.2442	19.1737	51.5811	164.345	7422039	7083040	338999	4.6	32210.2	540967
1997	11	7.98	7379.34	6.4	6270.95	2.22808	0	7.35617	0	82.268	36.74	69.008	52.088	60.548	0.0666667	0	0	2.06667	9	4.2	2.46667	55.8482	8.59402	6.37731	11.5738	18.811	180.443	43.8221	7431207	7093227	337980	4.5	32210.2	540967
1997	12	7.93	7342	6.37	6095.6	2.0273	0	4.71129	0	80.996	37.532	71.072	53.12	62.096	0	0	0	1.66667	6.06667	2.4	1.26667	51.8401	8.34419	6.74733	12.4152	19.7728	321.797	26.403	7440960	7103528	337432	4.5	32210.2	540967
1998	1	7.89	7678.6	6.4	5688.59	2.82467	0	7.84777	0	81.776	39.488	71.012	52.28	61.652	0	0	0	0.4	8.13333	4.73333	2.6	53.0048	8.73106	7.1015	12.7553	20.0687	275.409	21.453	7451486	7114967	336519	4.5	33837.2	567440
1998	2	7.94	6760.79	6.51	5279.15	2.57585	0	5.06352	0	84.656	36.92	72.992	53.468	63.236	0	0	0	1.46667	5.06667	2.86667	1.33333	51.4454	8.57942	8.71463	15.3928	23.3246	256.678	15.9096	7462792	7128094	334698	4.5	33837.2	567440
1998	3	7.94	6626.55	6.47	5370.98	0.735958	0	1.18399	0	87.272	48.536	80.504	61.388	70.94	0.266667	0	0	0	1.86667	0.866667	0.333333	51.1035	9.11607	8.40186	14.3465	20.6677	238.598	34.8555	7473723	7141713	332010	4.4	33837.2	567440
1998	4	7.98	6615.17	6.55	5729.61	1.13832	0	2.32992	0	94.784	58.148	88.58	67.928	78.26	13.6667	0	0	0	3.53333	1.4	0.666667	58.5907	8.78385	8.31428	14.2416	20.4545	56.4997	93.6419	7484364	7155723	328641	4.4	33837.2	567440
1998	5	7.91	7222.64	6.45	6195.51	1.2719	0	2.66683	0	99.0725	68.315	94.4938	74.8512	84.6725	26	0	0	0	3.75	2	0.75	66.0085	7.71692	6.29747	12.4623	19.5242	0.722491	255.321	7496089	7170483	325606	4.3	33837.2	567440
1998	6	7.81	10082	6.33	6985.64	2.11048	0	8.07751	0	98.4988	71.4537	92.255	75.6275	83.9188	24.875	0	0	0	11	5.1875	2.4375	71.6687	8.24485	6.62319	12.8465	20.6539	0	424.731	7509547	7185740	323807	4.3	33837.2	567440
1998	7	7.81	11005.9	6.28	7333.15	1.73548	0	6.49237	0	95.6975	70.8125	91.4675	75.2225	83.3337	23.8125	0	0	0	10.25	4.125	2.1875	73.5064	8.07843	5.60995	12.6606	21.3745	0	412.467	7524288	7201435	322853	4.3	33837.2	567440
1998	8	7.83	10735.4	6.29	7216.79	3.75566	0	12.1252	0	93.7175	68.4387	87.4625	74.5025	80.96	9.6875	0	0	0	12.5625	6.5	3.75	73.1234	8.64789	5.34914	11.8452	20.671	0	386.589	7540531	7219059	321472	4.3	33837.2	567440
1998	9	7.85	10436.9	6.3	7124.83	0.949803	0	2.06939	0	91.0512	56.3113	85.1225	67.9887	76.55	4.1875	0	0	0	3.6875	1.1875	0.6875	72.3926	8.44117	7.23265	13.5885	22.6916	0.0442308	306.55	7558225	7238895	319330	4.2	33837.2	567440
1998	10	7.88	9594.51	6.35	6944.64	2.50246	0	3.90157	0	85.4375	40.4937	79.205	61.1713	70.1713	0	0.1875	0.25	0.5	3.0625	1.6875	1.0625	65.4033	8.75288	6.42956	11.6387	19.4464	17.0295	209.968	7576025	7259808	316217	4.2	33837.2	567440
1998	11	8	7539.11	6.41	6597.69	0.877461	0	2.00615	0	83.2325	40.0662	75.3125	57.7175	66.5263	0.0625	0	0	1.125	5.125	1	0.5	62.1543	8.15986	5.41389	10.4772	18.6332	65.1393	81.0384	7591438	7278820	312618	4.1	33837.2	567440
1998	12	7.98	7286.1	6.34	6443.45	1.81718	0	4.25271	0	81.815	30.5038	73.04	52.3738	62.7013	0	0	0	2.75	5.6875	3.1875	1.3125	57.7856	8.21147	6.08752	11.3097	18.5067	172.09	47.5551	7602838	7293164	309674	4.1	33837.2	567440
1999	1	7.9	8085.53	6.51	5932.2	0.526772	0	1.01575	0	82.664	38.48	74.54	53.252	63.884	0	0	0	1.06667	2.46667	0.666667	0.0666667	53.3181	8.60329	6.79489	12.556	19.5474	255.009	22.6238	7610342	7302989	307353	4	34397.8	592557
1999	2	8.1	6594.1	6.61	5540.09	0.807781	0	1.40551	0	83.7341	40.1	75.9624	52.52	64.2624	0	0	0	0.411765	2.29412	1.05882	0.470588	51.8501	8.48025	6.51844	12.4501	18.8683	206.709	13.684	7616221	7310682	305539	4	34397.8	592557
1999	3	8.1	6517.18	6.61	5418.7	0.769569	0	1.28184	0	92.5118	47.7341	83.8929	63.2988	73.6118	5.41176	0	0	0.0588235	2.70588	0.823529	0.294118	50.5005	8.72281	7.14935	13.3292	19.2803	190.776	14.6742	7623032	7319047	303985	4	34397.8	592557
1999	4	7.8	7142.07	6.41	5972.37	1.52316	0	3.78254	0	91.7918	52.1176	85.5976	65.8188	75.7082	4.94118	0	0	0	5.41176	2.58824	0.882353	60.9955	8.1636	6.94882	13.1072	19.3325	37.8743	133.653	7631711	7329359	302352	4	34397.8	592557
1999	5	7.7	7878.5	6.21	6380.17	2.64613	0	10.1158	0	92.4165	67.8306	87.2071	72.1718	79.6682	6.05882	0	0	0	13.2353	6.35294	2.94118	63.5505	8.58059	6.5377	13.2263	20.2713	16.4227	179.709	7641236	7340879	300357	3.9	34397.8	592557
1999	6	7.6	9203.49	6.11	6733.41	1.57712	0	5.16628	0	96.8212	70.0012	90.7224	74.5965	82.6647	20.2941	0	0	0	8.70588	3.23529	1.47059	70.222	8.41891	5.80295	12.781	20.6897	0	270.957	7651115	7352825	298290	3.9	34397.8	592557
1999	7	7.6	10024	6.01	7010.5	1.76447	0	7.50579	0	97.2341	70.7741	91.5482	75.1047	83.3106	23.2353	0	0	0	10.6471	5.52941	2.64706	71.918	8.47772	5.40168	11.9306	20.0446	0	377.136	7660408	7363877	296531	3.9	34397.8	592557
1999	8	7.6	11557.2	6.01	7452.86	2.19453	0	7.39393	0	94.5341	63.6482	88.0224	71.96	80.0071	12.7647	0	0	0	10	4.52941	2.35294	73.2435	8.3182	5.31204	12.6459	20.9089	0	386.576	7669576	7374638	294938	3.8	34397.8	592557
1999	9	7.6	10893.5	6.01	7359.55	2.92149	0	7.32191	0	88.7318	46.7706	82.8871	67.0047	74.9459	1.23529	0	0.0588235	0.117647	6.82353	3.29412	1.94118	68.9928	8.3427	6.36919	12.5041	20.3289	1.51635	280.534	7680799	7387645	293154	3.8	34397.8	592557
1999	10	7.6	9262.42	6.11	6758.95	1.24317	0	2.0359	0	82.7494	45.5106	77.3388	58.1847	67.7671	0	0	0	0.176471	3.35294	1.29412	0.411765	64.9114	8.59979	7.55487	12.9746	20.2079	38.8598	166.807	7696165	7405074	291091	3.8	34397.8	592557
1999	11	7.8	7303.19	6.21	6201.31	0.894396	0	2.00764	0	83.3	34.88	71.3247	51.8106	61.5518	0.0588235	0	0	2.11765	3.88235	1.17647	0.470588	56.6223	8.60033	6.96062	12.2723	19.4628	125.214	36.7166	7717460	7428658	288802	3.7	34397.8	592557
1999	12	7.7	7122.43	6.11	6149.92	0.717925	0	1.74803	0	81.4894	31.1847	70.8376	50.2859	60.5776	0	0	0	2.47059	3.82353	1.29412	0.176471	51.5013	8.67853	6.05052	11.3164	18.2396	289.697	15.2826	7742910	7456430	286480	3.7	34397.8	592557
2000	1	7.55	7808.14	6.13	5685.9	0.56127	0.0082021	0.855807	0	82.85	34.7	73.2763	51.1138	62.195	0	0	0	1.625	2.0625	0.625	0.0625	49.6718	8.36576	6.90627	12.7754	20.0193	314.98	9.24622	7768931	7483907	285024	3.7	35603.1	616483
2000	2	7.56	8052.1	6.22	5537.52	1.19639	0.00757117	2.65354	0	88.3188	47.0988	79.9224	58.9682	69.4506	0.411765	0	0	0.117647	3.94118	1.47059	0.647059	50.6025	8.46511	6.53571	12.0762	18.5124	242.753	11.2935	7791292	7506328	284964	3.7	35603.1	616483
2000	3	7.71	6485.75	6.15	5694.16	1.10769	0	1.9516	0	88.2447	44.9388	80.7165	58.9153	69.8212	0.588235	0	0	0	2.94118	1.35294	0.647059	57.5132	8.5485	7.26725	13.4003	19.6594	81.3172	45.0814	7808836	7522412	286424	3.7	35603.1	616483
2000	4	7.7	6572.14	6.15	5885.69	0.512506	0	0.895553	0	95.8047	58.1847	88.0541	68.0953	78.0588	11.2941	0	0	0	1.76471	0.588235	0.235294	56.6117	8.63987	7.75945	14.0392	20.3148	69.619	63.1005	7822574	7533265	289309	3.7	35603.1	616483
2000	5	7.65	7474.2	6.15	6256.95	1.72371	0	5.40597	0	96.0588	65.7341	90.0553	72.1294	81.1188	16.0588	0	0	0	9	3.88235	1.23529	64.5858	8.79962	7.26422	13.0618	18.4367	1.6186	242.955	7834472	7541773	292699	3.7	35603.1	616483
2000	6	7.57	9914.88	5.98	7037.99	2.03613	0	6.30963	0	97.2129	69.1859	91.5588	74.1729	82.8553	21.1176	0	0	0	8.29412	3.82353	2.17647	69.4437	8.72294	6.55375	13.7008	20.4588	0.281494	307.501	7845741	7550349	295392	3.8	35603.1	616483
2000	7	7.89	10659	6.32	7276.82	1.62946	0	5.86985	0	95.7518	69.2918	91.0824	73.9612	82.5165	23.2941	0	0	0	9.82353	3.94118	1.76471	71.7566	8.19088	5.89191	13.6605	22.5442	0	364.621	7858035	7561683	296352	3.8	35603.1	616483
2000	8	7.91	10622.9	6.35	7302.43	2.76633	0	8.6855	0	92.7765	65.84	87.9482	73.0929	80.5047	11.6471	0	0	0	9.76471	5.58824	2.94118	71.6777	8.4644	5.5741	12.4479	21.0963	0	358.677	7873862	7578167	295695	3.8	35603.1	616483
2000	9	7.9	10375.2	6.3	7280	1.95461	0	3.29968	0	90.7012	50.7729	82.6012	62.7694	72.6906	1.52941	0	0	0.0588235	2.88235	1.29412	0.647059	71.3302	8.61736	6.30108	12.3805	20.2997	1.86731	298.265	7893675	7599576	294099	3.7	35603.1	616483
2000	10	7.95	8598.06	6.42	6653.91	1.27536	0	2.27096	0	85.7988	37.3365	75.8776	55.3153	65.5965	0.235294	0	0	0.823529	3.35294	1.17647	0.529412	60.7704	8.288	6.98778	12.4242	19.6712	41.5729	111.615	7917898	7624969	292929	3.7	35603.1	616483
2000	11	8	6938.38	6.44	6165.88	1.28972	0	2.2962	0	83.1729	26.8859	69.1329	48.8565	58.9788	0	0	0	5	2.88235	0.941176	0.411765	54.9521	8.45947	6.34023	11.6069	18.6104	182.144	44.4803	7945609	7651367	294242	3.7	35603.1	616483
2000	12	7.79	8082.93	6.41	6132.76	0.531033	0	1.07063	0	81.1612	29.5753	67.0259	44.0388	55.5165	0	0	0	6	2.70588	0.588235	0.0588235	48.8503	8.44244	7.37065	12.8315	19.9882	375.934	19.8033	7974373	7675100	299273	3.8	35603.1	616483
2001	1	8.14	10479.2	6.84	6022.68	0.412228	0	0.69824	0	86.1271	38.6494	76.2906	56.9988	66.6341	0.176471	0	0	0.352941	1.94118	0.235294	0.117647	43.9309	8.54298	6.63979	12.2232	19.2049	475.248	4.76219	8001068	7693610	307458	3.8	36080.9	633726
2001	2	8.29	7907.82	7.03	5588.28	2.74085	0	6.8666	0	86.72	41.1165	75.6553	56.3529	66.0094	0.529412	0	0	0.117647	7.41176	4.11765	2.05882	56.7352	7.84346	6.61704	12.0445	18.1865	146.936	33.7414	8022720	7705646	317074	4	36080.9	633726
2001	3	8.51	6807.83	7.06	5683.26	0.594488	0	0.933766	0	89.3353	45.8282	81.5529	61.0541	71.2824	1.41176	0	0	0	1.94118	0.705882	0.235294	53.8965	8.33935	8.10164	14.4858	21.2282	187.578	42.9023	8036961	7710633	326328	4.1	36080.9	633726
2001	4	8.84	6933.6	7.44	5851.64	1.2522	0	3.08106	0	92.5012	57.8141	85.7247	65.48	75.6129	6.58824	0	0	0	4.05882	2	0.941176	58.335	8.79895	7.64221	13.3621	19.3996	48.4101	89.318	8043380	7709563	333817	4.2	36080.9	633726
2001	5	8.93	7010.05	7.42	6105.23	2.37031	0	8.4025	0	94.3435	66.4118	89.1871	72.0129	80.6	14.3529	0	0	0	11.5294	5.64706	2.70588	63.0211	8.57082	7.57177	13.3384	19.6004	2.10651	176.958	8046042	7706008	340034	4.2	36080.9	633726
2001	6	8.2	9195.43	6.54	6946.28	2.34576	0	9.09634	0	94.3329	69.6412	89.5365	74.0353	81.7753	16.2941	0	0	0	12.1176	5.76471	2.88235	70.186	8.56382	6.42247	13.4586	21.8649	0	303.889	8049161	7702393	346768	4.3	36080.9	633726
2001	7	8.76	10136.7	7.11	7253.62	2.30963	0	6.22626	0	94.28	68.9106	90.1929	74.1518	82.1776	20.2353	0	0	0	7.58824	3.76471	1.94118	72.2756	8.62934	6.47314	13.0379	21.0834	0	340.522	8056336	7700150	356186	4.4	36080.9	633726
2001	8	8.77	10291.4	7.22	7192.82	4.05257	0	13.2448	0	92.6918	61.2341	86.0424	70.9647	78.5035	7.58824	0	0	0	11.4118	6.82353	3.82353	72.3622	8.63974	5.87067	11.6744	20.3001	0	355.333	8066516	7697270	369246	4.6	36080.9	633726
2001	9	8.82	10539.8	7.25	7336.77	1.57828	0	4.40713	0	89.3035	48.8141	82.0718	65.2047	73.6435	1.41176	0	0	0	5.35294	2.64706	1.41176	69.1753	8.77038	6.34934	12.1518	20.9666	6.29132	236.728	8078202	7693409	384793	4.8	36080.9	633726
2001	10	8.7	8065.38	7.13	6526.95	1.06114	0	1.81102	0	84.0624	50.3706	78.6306	60.1965	69.3871	0	0	0	0	2.64706	1.11765	0.529412	61.7425	9.15756	8.03252	13.2934	20.2197	58.8908	147.174	8046618	7579285	467333	5.8	36080.9	633726
2001	11	8.7	7044.49	7.05	6170.08	0.809171	0	1.65377	0	83.0988	37.1776	74.9035	57.1365	66.02	0	0	0	1.29412	3.29412	0.823529	0.294118	59.1168	8.64577	7.25562	12.069	19.1827	78.2622	44.172	8056051	7576796	479255	5.9	36080.9	633726
2001	12	8.58	7172.04	6.94	6232.41	1.05581	0	2.52223	0	83.1094	30.5918	71.2294	51.5565	61.4035	0	0	0	2.76471	4.52941	1.82353	0.470588	56.2455	8.78984	6.4989	11.1458	18.3323	192.561	47.8039	8063623	7577994	485629	6	36080.9	633726
2002	1	8.38	8615.63	6.96	5917.34	1.59588	0	3.17415	0	82.3894	33.4929	71.5047	51.0906	61.2765	0	0	0	0.941176	4.05882	2.23529	0.823529	52.6657	8.23254	6.60182	11.6895	19.0578	310.406	24.7468	8070320	7584197	486123	6	36136.9	658732
2002	2	8.57	6895.21	7.1	5587.85	1.18388	0	2.3145	0	87.0376	36.0659	78.7365	57.5388	68.1482	0.352941	0	0	1	3.29412	1.47059	0.529412	49.4946	8.74315	7.4668	13.4754	19.0255	266.303	11.3694	8076773	7594728	482045	6	36136.9	658732
2002	3	8.53	6832.63	7.14	5466.7	1.39069	0	2.20287	0	90.4365	54.9235	83.9671	65.5647	74.7659	3.05882	0	0	0	3.41176	1.05882	0.588235	56.9586	8.76973	8.37297	14.653	19.5454	131.429	67.5633	8083376	7607637	475739	5.9	36136.9	658732
2002	4	8.44	6958.75	6.9	5941.45	1.51505	0	3.16512	0	93.8882	59.3282	87.3553	68.2329	77.7835	10.0588	0	0	0	3.88235	2.05882	0.941176	63.1713	8.75739	7.39891	13.4552	18.8735	15.1187	147.121	8092446	7623268	469178	5.8	36136.9	658732
2002	5	8.1	8275.56	6.59	6549.12	2.33001	0	10.3126	0	95.6882	67.5447	87.9588	72.3941	80.1447	9.94118	0	0	0	12.5882	6.76471	3.52941	65.2363	9.00387	8.58796	14.8161	19.5937	8.24702	239.906	8104677	7641177	463500	5.7	36136.9	658732
2002	6	7.61	8976.44	6	6754.25	1.87332	0	8.10699	0	96.1118	69.6729	89.9071	73.94	81.9024	17.6471	0	0	0	12.5882	6.11765	2.41176	71.053	8.78276	6.39924	13.4162	20.2787	0	281.565	8119064	7660715	458349	5.6	36136.9	658732
2002	7	8.07	9632.27	6.44	7057.86	1.93191	0	8.16489	0	94.4494	67.7776	89.8753	73.7388	81.8071	17.5882	0	0	0	12.0588	5.58824	2.70588	72.7456	8.73158	5.18701	12.3867	20.1619	0	349.003	8133037	7679431	453606	5.6	36136.9	658732
2002	8	8.09	10462.9	6.51	7182.14	2.21445	0	7.23136	0	93.4012	69.1965	89.1976	74.5118	81.8494	13.8824	0	0	0	10.2941	4.35294	2.17647	72.2502	8.99455	5.59536	12.3992	19.6511	0	340.435	8144483	7695145	449338	5.5	36136.9	658732
2002	9	8.09	10201.8	6.5	7211.89	1.13238	0	2.90797	0	91.6587	57.6388	85.91	69.755	77.8325	5.4375	0	0	0	5.25	2.0625	0.6875	73.1368	8.95227	6.84215	12.8275	19.3952	0	334.136	8152587	7706489	446098	5.5	36136.9	658732
2002	10	8.14	9235.98	6.58	6865.37	1.65773	0	3.07308	0	88.4412	38.8513	76.0325	55.5688	65.7837	0.625	0	0	0.6875	4.25	1.875	1	68.6211	8.72543	5.65523	10.9546	16.6661	13.3075	234.888	8156106	7712234	443872	5.4	36136.9	658732
2002	11	8.21	7833.48	6.61	6418	2.52781	0	7.53789	0	80.9938	37.7488	70.2387	50.2587	60.26	0	0	0	1.5625	7.5625	4.3125	2.625	55.1139	9.0492	6.46117	11.832	18.0507	197.45	52.9551	8157225	7715098	442127	5.4	36136.9	658732
2002	12	7.92	7662.98	6.61	5958.05	0.564469	0	0.813238	0	77.81	27.365	66.02	43.2725	54.6463	0	0	0	5	1.25	0.375	0.25	50.5555	8.80449	6.82102	12.3714	18.6671	334.413	20.3303	8158210	7717879	440331	5.4	36136.9	658732
2003	1	8.09	8855.47	6.82	5743.23	1.04771	0	3.30315	0	83.2894	41.0106	73.4741	52.9541	63.2141	0	0	0	0.235294	5.17647	2.52941	0.823529	42.3371	9.21029	6.96093	12.5452	18.4515	490.065	2.62117	8162164	7723128	439036	5.4	36458.2	686575
2003	2	7.99	8370.91	6.86	5550.37	2.05419	0	6.30639	0	88.1812	45.0553	80.0706	62.6	71.3459	2.23529	0	0	0	8	4	2.11765	53.7256	8.55415	6.80638	12.6399	18.4826	227.177	22.8871	8170535	7732013	438522	5.4	36458.2	686575
2003	3	8.21	7073.85	6.91	5824.63	1.54887	0	2.95669	0	88.0118	43.7318	80.5682	61.0859	70.8482	0.294118	0	0	0.117647	3.41176	2	1.29412	62.1887	8.01127	6.57831	12.8873	19.3995	79.8189	98.8027	8181643	7742819	438824	5.4	36458.2	686575
2003	4	8.87	6838.94	7.04	5877.8	2.12668	0	5.14868	0	92.2682	63.9447	87.6941	70.4035	79.0647	9	0	0	0	5.76471	3.05882	1.52941	59.6788	8.88793	6.99403	12.8878	18.5428	62.7638	85.4706	8191778	7751755	440023	5.4	36458.2	686575
2003	5	8.56	7802.79	7.16	6344.29	2.34553	0	10.0581	0	92.4588	64.76	88.1176	73.1141	80.6212	9.41176	0	0.0588235	0.0588235	13.2353	6.76471	3.47059	68.3534	8.8265	6.46916	12.2847	18.0265	0.0347826	273.603	8198409	7756964	441445	5.4	36458.2	686575
2003	6	8.51	9088.8	7.04	6860.54	1.92033	0	6.36707	0	93.9094	70.1282	89.6953	74.3	81.9976	17.1176	0	0	0	11.1176	3.76471	1.58824	71.6022	8.66479	6.06132	12.8672	20.0823	0	304.722	8203293	7761567	441726	5.4	36458.2	686575
2003	7	8.49	10067.8	6.91	7190.53	1.93562	0	9.42682	0	93.0412	70.9541	89.0388	74.1835	81.6165	12.9412	0	0	0	14.1765	6.70588	3	72.5756	8.94707	5.49645	12.6231	20.2194	0	347.797	8208618	7769611	439007	5.3	36458.2	686575
2003	8	8.72	10072.2	7.23	7198.36	2.26748	0	7.65447	0	92.2259	66.2424	87.7576	72.2882	80.0282	8.88235	0	0	0	9.76471	4.70588	2.17647	73.2162	8.89404	5.45511	12.8851	20.501	0	334.352	8216447	7783875	432572	5.3	36458.2	686575
2003	9	8.74	9981.04	7.25	7226.62	1.34229	0	2.8314	0	89.2082	57.1682	83.8294	67.0259	75.4012	1.94118	0	0	0	4.11765	2.17647	0.705882	70.5945	8.73456	5.94622	11.9852	18.6808	1.5581	279.79	8228756	7805597	423159	5.1	36458.2	686575
2003	10	8.88	8366.38	7.46	6632.82	1.68388	0	3.38583	0	86.8365	41.6671	79.6365	61.0965	70.4565	0.117647	0.0588235	0	0.411765	4.52941	1.82353	0.764706	65.4717	8.71514	6.18873	11.5081	17.2777	17.2276	174.087	8246850	7833662	413188	5	36458.2	686575
2003	11	8.98	7304.12	7.44	6306.29	1.22233	0	2.1063	0	79.4776	34.2447	69.3765	47.6812	58.5129	0	0	0	2.23529	3.11765	1.41176	0.588235	60.2517	8.96379	7.34643	12.9576	19.6407	95.4276	97.8127	8270027	7864890	405137	4.9	36458.2	686575
2003	12	8.65	7761.34	7.42	6154.55	1.16721	0	2.41825	0	81.3412	34.9435	69.9376	48.0094	58.9576	0	0	0	3.05882	4	1.88235	0.764706	48.333	9.10523	6.91657	12.6932	18.8858	355.163	8.11325	8295503	7895349	400154	4.8	36458.2	686575
2004	1	8.8	8617.01	7.57	5837.22	1.99815	0	4.86545	0	82.6965	36.4471	71.0071	52.4035	61.6894	0	0	0	0.588235	5.58824	2.82353	2.05882	48.3937	8.65413	6.43634	11.8888	18.2239	364.241	9.18604	8320202	7922139	398063	4.8	37950	725025
2004	2	8.84	7636.88	7.73	5534.39	0.841362	0	1.15424	0	85.1847	43.8165	77.5612	56.9776	67.2694	0	0	0	0.235294	1.76471	0.764706	0.352941	52.0058	8.22791	7.47564	13.1916	19.2866	278.551	19.9305	8343056	7945130	397926	4.8	37950	725025
2004	3	8.94	6950.61	7.67	5762.96	1.13062	0	2.32145	0	87.8847	46.8235	79.88	58.5765	69.2282	0.294118	0	0	0	3.76471	1.76471	0.647059	54.2104	8.9329	7.87204	13.8921	19.8681	120.097	33.9988	8365540	7967191	398349	4.8	37950	725025
2004	4	9.91	6351.98	7.68	5750.86	1.00371	0	1.73066	0	94.1635	56.5859	86.6776	67.9047	77.3071	7.41176	0	0	0	3.05882	1.17647	0.352941	55.6452	8.94493	7.65078	13.9104	19.7639	83.4826	62.7575	8387772	7990041	397731	4.7	37950	725025
2004	5	8.95	7459.06	7.59	6322.27	2.1547	0	7.4773	0	95.4024	68.6988	90.8282	73.5482	82.1776	21.8235	0	0	0	10.4706	4.64706	2.58824	64.7951	9.08973	7.68245	13.2253	18.6081	5.69937	225.465	8409777	8013924	395853	4.7	37950	725025
2004	6	8.86	9938.63	7.53	6954.98	2.3101	0	7.52501	0	95.7941	69.7788	90.8176	74.2576	82.5271	22.5294	0.0588235	0	0	10.9412	4.70588	2.23529	71.6033	9.07857	5.86504	13.3125	20.7803	0.0217391	342.717	8431799	8038543	393256	4.7	37950	725025
2004	7	8.93	10969.2	7.42	7388.21	2.65146	0	11.2612	0	94.1	70.0859	89.8753	74.4906	82.1776	18.7059	0	0	0	13.5882	7.52941	3.76471	72.1823	8.66746	5.23628	12.1648	19.815	0	373.783	8454515	8063806	390709	4.6	37950	725025
2004	8	8.93	10181.6	7.49	7116.82	4.29643	0	13.2434	0	92.8188	68.9953	87.5776	74.3635	80.96	9.29412	0	0	0	10.7647	5.52941	3.52941	72.6424	8.75237	5.31684	12.4882	20.5759	0	350.455	8478220	8089798	388422	4.6	37950	725025
2004	9	8.99	9558.1	7.6	6765.18	1.17138	0	2.68203	0	90.0871	54.5635	84.1047	67.6082	75.8882	1.76471	0	0	0	5.05882	1.70588	0.588235	71.2716	8.68758	9.5608	15.9114	23.3725	0.0492537	306.592	8501703	8115695	386008	4.5	37950	725025
2004	10	9	8822.33	7.64	6669.4	0.885132	0	2.10306	0	86.54	46.9188	78.5882	60.1118	69.3553	0.176471	0	0	0	4	1.35294	0.352941	65.8104	8.61916	6.12746	11.5794	18.0861	9.56735	183.989	8523771	8140931	382840	4.5	37950	725025
2004	11	9.12	7321.91	7.61	6346.71	1.22742	0	2.32446	0	82.3365	34.7741	69.8635	50.3918	60.1435	0	0	0	2	3.35294	1.29412	0.764706	59.1343	9.07652	6.98452	12.4161	18.9183	89.545	69.0244	8544149	8166083	378066	4.4	37950	725025
2004	12	8.87	7776.42	7.83	6461.04	1.22742	0	1.81519	0	81.1824	32.2435	71.4624	52.16	61.7847	0	0	0	2	2.64706	1.17647	0.529412	49.9299	8.94412	7.13683	12.7497	19.549	323.565	21.6658	8564423	8192716	371707	4.3	37950	725025
2005	1	9.21	8226.31	7.92	5845.42	1.41779	0	2.32121	0	81.1082	38.4588	72.6059	52.7106	62.6529	0	0	0	0.470588	3.23529	1.29412	0.705882	51.9784	8.53793	7.22205	12.7859	19.1255	278.678	15.6157	8585801	8222071	363730	4.2	39338.1	773322
2005	2	9.38	7352.63	8.08	5512.91	2.22696	0	5.46966	0	86.6459	41	74.3424	55.0082	64.6859	0.294118	0	0	0.352941	7.47059	3.35294	1.76471	51.6868	8.42441	7.1071	12.8041	18.6736	225.123	8.85824	8608744	8254312	354432	4.1	39338.1	773322
2005	3	9.55	6920.88	8.19	5651.48	1.89046	0	4.8856	0	86.4765	47.1624	78.7365	57.7612	68.2435	0.0588235	0	0	0	5.11765	2.41176	1.58824	52.9915	8.47018	7.40315	13.8462	20.5587	204.701	40.0915	8634203	8289886	344317	4	39338.1	773322
2005	4	9.66	6570.27	8.19	5822.66	1.65818	0	4.3446	0.00708661	92.8082	56.9247	84.4435	66.4859	75.4753	4.58824	0	0	0	6.29412	3.23529	1.47059	54.6816	9.1595	8.03731	14.4914	20.1823	81.9577	45.7563	8663272	8329149	334123	3.9	39338.1	773322
2005	5	9.64	7002.83	8.18	6149.53	2.88837	0	12.6241	0	93.2106	68.7729	87.3447	73.3259	80.3459	7.82353	0	0	0	15	8.52941	4.17647	63.8141	8.72072	6.52501	12.5922	18.7951	10.942	178.858	8695190	8371173	324017	3.7	39338.1	773322
2005	6	9.56	9084.64	8.07	6758.87	1.98495	0	5.96804	0	96.4294	71.5894	91.4529	76.3647	83.9247	24.1176	0	0	0	9	3.82353	1.52941	71.545	8.68306	6.40063	13.2286	20.8675	0	298.683	8726824	8411709	315115	3.6	39338.1	773322
2005	7	9.58	10732	7.99	7421.56	2.05327	0	7.23136	0	95.72	71.8329	91.8024	76.2482	84.0412	26.3529	0	0	0	11.4118	4.29412	1.88235	73.4538	8.69735	6.26158	12.6602	20.8038	0.0555462	410.835	8754904	8446384	308520	3.5	39338.1	773322
2005	8	9.66	11103.2	8.12	7365.56	1.80917	0	5.37193	0	94.7459	68.7412	90.0235	73.8976	81.9341	17.9412	0	0	0	6.88235	3.58824	1.64706	73.536	8.71538	5.42209	12.3229	21.087	0	408.013	8777740	8473795	303945	3.5	39338.1	773322
2005	9	9.69	10949.6	8.14	7443.75	1.79991	0	5.67578	0	91.1671	47.3318	83.5541	67.1635	75.3588	3.88235	0	0	0	7.88235	3.41176	1.82353	70.4913	8.39027	6.68253	12.3953	19.1874	0.0180556	338.948	8795704	8495150	300554	3.4	39338.1	773322
2005	10	9.8	9170.14	8.27	6875.16	1.23252	0	2.88837	0	85.8518	43.9435	78.7153	60.2176	69.4506	0.117647	0	0	0.117647	4.05882	2.05882	0.941176	63.5666	8.6544	7.30463	12.795	19.7428	56.3453	194.123	8810656	8513684	296972	3.4	39338.1	773322
2005	11	9.91	6899.11	8.46	5960.6	1.34761	0	2.71607	0	80.3565	38.0565	69.7047	50.0318	59.8576	0	0	0	0.882353	4.58824	1.29412	0.705882	58.5231	8.76644	7.062	12.3537	18.7243	91.5396	65.6368	8824665	8531999	292666	3.3	39338.1	773322
2005	12	9.81	7572.01	8.31	6102.52	0.961325	0	1.54261	0	82.1459	35.4094	72.8918	52.6259	62.7588	0	0	0	0.941176	2.76471	0.588235	0.294118	49.1624	8.81383	6.72657	12.0689	18.3278	326.968	12.1532	8839363	8551488	287875	3.3	39338.1	773322
2006	1	11.04	8070.41	9.71	5822.8	2.23113	0	3.82029	0	82.9506	31.1318	71.1341	49.2906	60.2176	0	0	0	1.94118	4.05882	2.17647	1.29412	51.3558	8.74403	7.46562	13.3406	19.5148	241.801	17.3265	8857207	8573792	283415	3.2	40971.1	800215
2006	2	11.15	7030.7	10	5451.99	0.358731	0	0.413154	0	87.4824	41.9953	77.4553	55.4212	66.4329	0.294118	0	0	0.235294	0.823529	0.235294	0.117647	48.2803	8.6922	7.12915	13.2202	19.037	276.591	11.0634	8879126	8598835	280291	3.2	40971.1	800215
2006	3	11.2	6707.48	9.98	5576.41	0.815887	0	1.43979	0	90.5741	53.4624	83.9882	63.3941	73.6965	3.29412	0	0	0	2.29412	1	0.411765	52.01	8.98405	7.99524	14.0469	18.7172	142.131	35.8053	8904085	8624777	279308	3.1	40971.1	800215
2006	4	11.3	6891.36	9.96	5902.71	1.57666	0	3.16999	0	94.7141	56.6176	87.08	66.4118	76.7247	10.5882	0	0	0	4.58824	1.82353	0.823529	59.8502	8.84385	8.08244	14.2569	19.3411	16.8968	118.493	8930148	8649505	280643	3.1	40971.1	800215
2006	5	11.31	7961.8	9.91	6392.15	2.27582	0	6.25452	0	95.5929	65.6388	89.7059	72.5635	81.14	17.4118	0	0	0	8	3.64706	1.88235	62.7867	8.79048	6.81695	13.2184	18.2894	5.19472	208.838	8956067	8672637	283430	3.2	40971.1	800215
2006	6	11.39	9699.61	9.9	6958.12	1.86197	0	6.8937	0	94.7141	69.0059	90.5847	74.2153	82.4	19.7059	0	0	0	10.5882	4.64706	2.05882	69.029	8.63982	6.83119	13.9198	19.6599	0	325.596	8980865	8694097	286768	3.2	40971.1	800215
2006	7	11.4	10531.1	9.85	7198.2	2.03428	0	7.066	0	96.3765	70.3824	91.4212	74.9459	83.1941	23.9412	0	0	0	10.3529	4.88235	2	71.4772	9.06559	5.9938	13.4712	19.8254	0	371.807	9005742	8715851	289891	3.2	40971.1	800215
2006	8	11.47	11106.8	9.95	7340.23	2.3138	0	7.51227	0	93.0412	63.0553	88.7953	72.0765	80.42	13.1765	0	0	0	8.64706	4.58824	2.35294	72.0924	9.0763	5.76169	12.9734	19.7068	0	391.43	9031648	8738246	293402	3.2	40971.1	800215
2006	9	11.47	10297.7	9.9	7237.08	1.11163	0	1.97661	0	91.3471	47.5859	83.9988	64.0612	74.0353	4.58824	0	0	0	3.29412	1.11765	0.647059	69.1322	8.98945	5.42115	11.7506	18.3262	2.97542	299.666	9057913	8760229	297684	3.3	40971.1	800215
2006	10	11.45	8668.23	9.96	6695.51	1.07735	0	2.07781	0	85.4812	40.2482	75.0518	56.0141	65.5224	0.0588235	0	0	0	3.11765	1.35294	0.647059	61.1559	9.13377	6.54707	11.6602	17.6248	42.4567	177.614	9083590	8781154	302436	3.3	40971.1	800215
2006	11	11.41	7215.6	9.95	6249.16	2.05882	0	3.94859	0	82.76	40.9365	75.0624	58.1741	66.6129	0	0	0	1.05882	4.41176	2.35294	1.11765	54.405	9.11072	7.25134	12.6834	18.7747	175.625	45.3535	9106522	8798869	307653	3.4	40971.1	800215
2006	12	11.19	7402.83	9.86	6085.66	0.712367	0	2.10746	0	82.6329	36.6588	72.1506	54.6588	63.4153	0	0	0	1.11765	4.70588	1.17647	0.294118	56.5534	8.84413	7.24993	12.434	18.7764	167.002	47.9519	9124052	8810905	313147	3.4	40971.1	800215
2007	1	11.06	7773.17	9.63	6180.64	1.56484	0	2.65818	0	83.6071	32.72	70.7635	49.6188	60.1859	0	0	0	1.76471	3.82353	1.41176	0.705882	52.7223	9.133	7.05461	12.4607	18.4637	240.478	37.6388	9134930	8815739	319191	3.5	41137.5	803690
2007	2	10.99	7519.27	9.85	5493.3	0.813108	0	1.41941	0	86.9424	41.8365	78.3129	57.5282	67.9365	0.117647	0	0	0.352941	2.70588	0.823529	0.352941	47.9491	8.99431	6.9044	12.8041	18.9974	284.628	13.6525	9140493	8814183	326310	3.6	41137.5	803690
2007	3	11.16	6889.21	9.9	5588.23	1.04447	0	2.07781	0	90.2671	45.0024	80.3565	59.1165	69.7365	1.35294	0	0	0.0588235	3.88235	1.29412	0.529412	53.7159	9.12691	7.75917	13.5657	19.1958	117.932	43.0242	9142170	8807636	334534	3.7	41137.5	803690
2007	4	11.23	6686.95	9.88	5795.5	0.731357	0	1.73275	0	91.5165	55.8659	85.7035	65.8506	75.7824	5.17647	0	0	0	3.05882	1.35294	0.411765	54.7119	9.31503	7.64623	13.6301	19.4991	78.1548	79.0676	9142003	8798066	343937	3.8	41137.5	803690
2007	5	11.18	7538.14	9.75	6213.31	2.35248	0	7.34854	0	96.1118	64.9294	89.2188	71.9176	80.5576	14.4706	0	0	0	8.82353	4.29412	2.23529	61.233	8.69542	8.033	14.0656	20.2573	3.04363	180.927	9141715	8786829	354886	3.9	41137.5	803690
2007	6	11.23	8925.34	9.72	6670.16	2.42589	0	8.8534	0	95.36	70.2341	91.1035	74.7024	82.9188	24	0	0	0	12.0588	5.76471	3.05882	69.639	9.15299	6.28751	13.1813	20.4019	0.0670213	299.963	9142613	8775500	367113	4	41137.5	803690
2007	7	11.29	10439.7	9.67	7054.37	2.0044	0	5.34808	0	97.1918	71.8859	92.4376	75.9729	84.2318	26.7059	0	0	0	7.47059	3.17647	1.82353	71.8407	9.3288	5.01037	12.4211	20.1563	0	374.986	9145503	8765230	380273	4.2	41137.5	803690
2007	8	11.28	11222.6	9.68	7310.01	1.94751	0	6.53828	0	93.92	68.2329	89.3776	73.3471	81.3412	16.4118	0	0	0	10.1667	4.5	1.88889	72.8728	9.03696	5.13434	11.596	18.8483	0	421.867	9151161	8757015	394146	4.3	41137.5	803690
2007	9	11.3	10831	9.62	7363.32	2.4322	0	6.86986	0	91.1776	61.2341	85.0365	70.7529	77.8788	4.41176	0	0	0	9.55556	4.38889	1.83333	71.0631	9.39864	6.11653	12.9707	19.9532	0	318.042	9159913	8751836	408077	4.5	41137.5	803690
2007	10	11.31	9122.99	9.77	6833.87	0.792432	0	1.3727	0	83.7553	43.0965	76.9894	56.8929	66.9624	0	0	0	0.470588	2.5	0.944444	0.388889	67.5341	9.38804	7.63354	13.1679	20.0159	19.5236	239.626	9170550	8748573	421977	4.6	41137.5	803690
2007	11	11.34	7399.71	9.86	6309.39	0.958443	0	1.8832	0	83.5118	39.5706	76.0047	56.9882	66.4965	0	0	0	0.588235	3.22222	0.888889	0.444444	55.4162	9.30556	6.37839	11.6435	18.1474	141.068	44.005	9181161	8745698	435463	4.7	41137.5	803690
2007	12	11.19	7235.6	9.68	6097.92	1.12992	0	2.88101	0	80.7588	30.4118	70.16	50.5929	60.3659	0	0	0	2.47059	5.38889	2	0.722222	57.2337	8.74042	5.75973	11.0801	17.8361	169.074	43.9382	9190512	8741669	448843	4.9	41137.5	803690
2008	1	11.05	8346.39	9.63	6191.09	2.02975	0	4.50525	0	84.0094	37.6541	75.4012	54.4471	64.9294	0	0	0	1.17647	5.55556	2.66667	1.16667	49.4903	9.04577	7.06382	12.9682	19.7976	314.122	13.3972	9196485	8733489	462996	5	39992.2	770940
2008	2	10.96	7201	9.65	5740.19	1.6787	0	3.77581	0	86.3706	41.7729	76.4071	56.2682	66.3376	0.117647	0	0	0.235294	5.33333	2.5	1.38889	53.4929	9.13096	6.56878	12.7485	19.5397	189.445	34.9214	9198724	8719858	478866	5.2	39992.2	770940
2008	3	11.16	6842.21	9.83	5737.72	1.71129	0	3.0549	0	87.7259	45.4788	80.7271	61.0435	70.9118	0.117647	0	0	0	3.88889	1.94444	1.11111	53.7921	9.29384	7.65107	13.8598	20.6815	154.441	36.2201	9198990	8701011	497979	5.4	39992.2	770940
2008	4	11.31	6979.79	9.86	5921.83	0.964786	0	1.80949	0	94.3012	56.5329	87.1753	67.7776	77.4765	9.29412	0	0	0	3.33333	1.22222	0.444444	57.6916	9.44576	7.12785	13.3651	19.9493	59.3544	76.8345	9199382	8678489	520893	5.7	39992.2	770940
2008	5	11.4	7826.73	9.95	6333.88	1.90004	0	6.8657	0	94.8729	68.2012	90.3624	72.7859	81.5741	18.0588	0	0	0	10.1667	4.83333	2	63.8418	9.4005	7.54138	13.6266	19.7928	2.98506	224.323	9201544	8654457	547087	5.9	39992.2	770940
2008	6	11.58	10085.7	9.98	7073.46	1.92563	0	8.55402	0	94.1529	68.9424	89.8224	73.7706	81.8176	16.8235	0	0	0	11.9444	6.33333	3	69.8499	9.41293	5.52736	13.3971	20.8195	0.0811556	316.624	9206175	8630845	575330	6.2	39992.2	770940
2008	7	11.75	10293.9	10.1	7064.96	3.60127	0	10.7688	0	95.2435	69.9482	89.5894	74.9565	82.2624	17.1765	0	0	0	12.2222	5.33333	2.88889	71.3677	9.29773	4.87908	12.4423	20.4987	0	335	9211717	8607303	604414	6.6	39992.2	770940
2008	8	12.11	10481.3	10.5	7061.54	1.49038	0	3.8832	0	92.6388	63.0341	88.4776	73.4424	80.9494	11.5294	0	0	0	6.38889	2.5	1	72.3467	9.13722	6.58628	13.5761	22.3052	0	351.316	9215703	8581875	633828	6.9	39992.2	770940
2008	9	12.08	10616.8	10.37	7290.64	1.70691	0	4.52078	0	89.9494	43.3082	82.4212	64.8341	73.6435	1.52941	0	0	0.117647	6.27778	3.11111	1.5	69.9732	9.52176	6.99352	12.6076	19.744	0.800082	303.428	9216123	8550909	665214	7.2	39992.2	770940
2008	10	12.09	8505.39	10.52	6553.44	0.856737	0	1.42432	0	87.3024	38.12	74.4588	52.9753	63.7435	0.176471	0	0	1.17647	2.55556	0.833333	0.333333	60.9985	9.52511	7.08037	12.579	19.2598	67.4899	151.223	9211877	8511125	700752	7.6	39992.2	770940
2008	11	11.97	6875.92	10.53	6048.96	1.09624	0	1.54987	0	82.4106	38.66	74.0776	54.4471	64.2306	0.117647	0	0	1.11765	2.72222	0.944444	0.277778	51.5639	9.61712	6.35139	11.7396	18.5741	233.602	28.4946	9202528	8461341	741187	8.1	39992.2	770940
2008	12	11.98	7528.57	10.57	5892.31	0.720691	0	1.45932	0	81.3412	30.1365	70.3929	48.2424	59.3071	0	0	0	3.47059	3.27778	0.833333	0.388889	53.9311	9.04845	6.34367	11.9643	18.8048	212.486	16.4286	9189256	8403601	785655	8.5	39992.2	770940
2009	1	12.58	7855.44	11.07	6067.19	0.742782	0	1.10236	0	82.3365	29.0671	71.0388	48.1788	59.6247	0	0	0	2.88235	1.88889	0.722222	0.222222	47.4191	9.25855	6.38833	12.3281	18.9877	341.917	7.47513	9174390	8342876	831514	9.1	37479.5	722825
2009	2	12.74	7772.4	11.38	5494.85	1.20232	0	2.58224	0	86.7624	37.2835	77.5718	56.4165	66.9835	0.176471	0	0	0.588235	3.5	1.66667	0.944444	46.032	9.52708	6.85749	12.7684	19.2694	298.675	3.78891	9161031	8285939	875092	9.6	37479.5	722825
2009	3	12.6	6660.65	11.16	5550.77	1.6706	0	3.20604	0	89.4835	43.9435	81.3729	61.0753	71.2294	1.35294	0	0	0.0588235	3	1.5	0.888889	54.254	9.40214	7.51465	13.741	20.0283	145.895	31.4025	9151372	8239221	912151	10	37479.5	722825
2009	4	12.38	6646.8	10.89	5879.79	2.84011	0	9.97703	0	92.7447	61.7741	86.0424	68.9318	77.4765	6.88235	0	0	0	10.7778	6.05556	2.77778	57.8501	9.45975	8.13684	14.5487	21.2715	54.5325	87.4999	9145102	8204633	940469	10.3	37479.5	722825
2009	5	12.26	7740.82	10.73	6326.43	1.60411	0	5.87161	0	97.88	66.8988	90.9553	73.7918	82.3788	19.5882	0	0	0	8.83333	3.83333	1.94444	66.7651	9.42765	6.753	13.377	20.3692	5.09111	213.186	9139428	8178608	960820	10.5	37479.5	722825
2009	6	12.23	9367.05	10.57	6845.36	1.68898	0	7.03128	0	94.9471	68.7087	90.5318	74.5362	82.5125	20.4118	0	0	0	11.3889	5	1.88889	71.1677	9.26795	5.68093	12.6731	20.6027	0	352.217	9132122	8157108	975014	10.7	37479.5	722825
2009	7	12.36	10874.5	10.57	7233.42	1.60367	0	6.3388	0	94.7565	69.8635	90.6906	75.2	82.9506	22.4706	0	0	0	11.6667	3.88889	1.61111	71.8251	9.48558	5.06146	12.2887	20.4055	0	370.433	9121295	8136019	985276	10.8	37479.5	722825
2009	8	12.25	10491.4	10.5	7087.87	2.36855	0	6.74738	0	92.8082	63.2882	88.9647	73.7494	81.3624	13.4118	0	0	0	9.77778	4.11111	1.88889	72.4157	9.49907	4.88805	11.7965	19.71	0	372.503	9107134	8113635	993499	10.9	37479.5	722825
2009	9	12.34	10051.5	10.51	7161.17	1.06584	0	2.521	0	93.2212	48.5812	85.6612	68.1906	76.9259	9.35294	0	0	0	3.94444	1.66667	0.666667	71.58	9.52058	4.93124	11.0607	18.2403	1.05333	315.815	9092846	8092134	1000712	11	37479.5	722825
2009	10	12.34	9089.24	10.63	6807.62	1.32787	0	2.39414	0	85.8412	42.5776	77.2965	58.7988	68.0635	0.294118	0	0	0.0588235	3.33333	1.27778	0.888889	66.542	9.54082	5.75703	11.1791	18.0026	42.197	237.587	9082164	8074964	1007200	11.1	37479.5	722825
2009	11	12.49	7549.17	10.85	6290.85	1.95494	0	5.16842	0	84.0624	37.9294	71.3988	54.3306	62.8753	0.0588235	0	0	0.647059	6.83333	3.11111	1.77778	57.2415	9.3933	6.13214	11.2601	18.0657	145.48	59.0161	9081076	8067589	1013487	11.2	37479.5	722825
2009	12	12.22	7484.72	10.63	6164.7	1.54243	0	3.59908	0	80.9388	26.1341	64.9082	44.0494	54.4576	0	0	0	7	5.16667	2.38889	1.05556	54.2845	9.18376	6.91021	12.5409	19.8143	275.242	39.3651	9092393	8073744	1018649	11.2	37479.5	722825
2010	1	9.34	9665.2	7.52	6100.89	1.54396	0	3.85477	0	76.7671	34.0541	64.5906	44.8647	54.7541	0	0	0	3.41176	6.66667	2.77778	0.888889	42.6545	9.3975	6.98661	12.8147	19.8043	506.438	9.99134	9114179	8093722	1020457	11.2	38088.5	723549
2010	2	11.49	7757.75	10.09	5541.87	2.3283	0	5.85455	0	81.1082	36.3624	70.7	50.4235	60.5565	0	0	0	0.823529	6.38889	4	1.61111	42.9711	9.56026	7.09907	13.4269	20.3862	439.271	3.41648	9140677	8122875	1017802	11.1	38088.5	723549
2010	3	11.54	7412.44	10.16	5370.1	1.90245	0	3.91754	0	87.26	50.8682	80.8753	61.3082	71.0706	0	0	0	0	4	2.05556	1.44444	48.4221	9.56141	7.29316	13.7856	20.728	302.534	6.90692	9167124	8155204	1011920	11	38088.5	723549
2010	4	11.63	5962.36	10.05	5662.5	1.45232	0	3.33946	0	94.3859	63.7647	87.7788	70.8376	79.3294	10.7059	0	0	0	4.44444	2.05556	1.05556	59.2147	9.51995	7.00226	12.8861	19.24	40.3722	60.0777	9190963	8185992	1004971	10.9	38088.5	723549
2010	5	11.55	7346.3	9.94	6338.98	1.62839	0	5.64917	0	97.5518	70.0647	92.5012	75.1894	83.84	25.4118	0	0	0	9.83333	3.72222	1.44444	68.9078	9.34233	6.47568	12.2971	18.5969	0.399832	267.392	9210648	8211878	998770	10.8	38088.5	723549
2010	6	11.65	9723.47	9.79	7146.1	1.83224	0	5.71807	0	97.9012	70.6471	91.8871	76.3647	84.0941	23.5882	0	0	0	8.66667	3.94444	1.61111	73.2958	9.56739	5.42892	12.4013	20.2938	0	391.342	9226032	8229953	996079	10.8	38088.5	723549
2010	7	11.71	10644.4	9.81	7384.9	2.12358	0	8.8248	0	96.3553	72.8706	91.3153	76.7565	84.0306	23.5882	0	0	0	12.1111	5.66667	2.94444	74.1965	9.59232	5.78278	12.0544	19.3486	0	410.484	9238615	8240342	998273	10.8	38088.5	723549
2010	8	11.77	10777.5	9.86	7381.92	1.71129	0	4.57743	0	95.2224	67.64	90.2882	73.8024	82.0612	18.4118	0	0	0	6.77778	2.44444	1.05556	75.2007	9.52599	5.3439	12.3759	20.0545	0	403.119	9250368	8246757	1003611	10.8	38088.5	723549
2010	9	11.73	10012.4	9.85	7314.92	0.220472	0	0.462598	0	90.0976	54.6588	85.0576	63.7647	74.3953	1.88235	0	0	0	1.38889	0.222222	0	71.4444	9.58058	5.84792	11.8903	18.836	0.240021	332.23	9260711	8252260	1008451	10.9	38088.5	723549
2010	10	11.7	7806.73	10	6601.39	1.15967	0	2.20122	0	85.6929	43.1282	77.8788	56.8082	67.3329	0.0588235	0	0	0.294118	3.83333	1.27778	0.555556	60.6931	9.71966	5.56364	10.747	17.0324	26.6897	142.099	9269587	8260377	1009210	10.9	38088.5	723549
2010	11	11.7	6656.93	10.01	6081.64	0.550525	0	1.1192	0	79.5094	27.4365	64.4953	40.7247	52.6153	0	0	0	7.41176	2.66667	0.611111	0.111111	56.0091	9.51803	5.96177	11.4576	18.0646	143.336	45.1928	9276242	8272523	1003719	10.8	38088.5	723549
2010	12	11.68	7818.17	10.07	5984.81	1.59427	0	3.89173	0	79.8694	29.5859	68.2859	46.9929	57.6447	0	0	0	3.11765	5.16667	2.94444	1.5	39.5166	9.54956	6.90377	12.5488	19.5986	551.172	1.37775	9280198	8287874	992324	10.7	38088.5	723549
2011	1	11.33	9199.06	9.77	5837.77	0.726597	0	1.56102	0	85.0153	38.6918	74.4165	53.96	64.1988	0	0	0	1.11765	3.05556	0.888889	0.444444	46.8498	9.13175	6.22606	12.335	19.3077	406.853	4.79842	9289861	8311201	978660	10.5	38923.2	718872
2011	2	11.28	7314.52	9.91	5400.57	2.06365	0	4.36636	0	88.7741	42.5776	78.7259	57.4541	68.0847	0.588235	0	0	0.117647	4.55556	2.44444	1.55556	53.5329	8.57076	5.93778	11.9281	18.4134	225.381	18.5195	9291555	8327538	964017	10.4	38923.2	718872
2011	3	11.46	6285.01	9.92	5608.58	0.848206	0	1.64917	0	91.5271	51.2282	85.1953	64.1565	74.6706	5.76471	0	0	0	2.83333	1.33333	0.333333	56.4494	9.1958	7.06875	13.57	20.5196	115.842	40.0052	9290935	8339876	951059	10.2	38923.2	718872
2011	4	11.41	7128.55	9.77	6190.01	1.08005	0	1.84361	0	94.7882	57.1576	87.7471	67.2694	77.5082	11.6471	0	0	0	2.83333	1.44444	0.5	62.6612	9.47933	6.68197	12.7304	19.0667	26.1035	153.219	9288074	8347489	940585	10.1	38923.2	718872
2011	5	11.52	8176.14	9.88	6495.19	2.29462	0	5.97944	0	98.5365	67.7035	92.0459	73.3471	82.7176	22.3529	0	0	0	7.55556	3.05556	2	63.952	9.48852	6.39636	12.4735	18.7467	10.9583	225.89	9285434	8353148	932286	10	38923.2	718872
2011	6	11.6	9971.9	9.76	7115.97	2.14829	0	6.82918	0	96.1859	70.1706	91.1565	75.3271	83.2471	23.4118	0	0	0	9.83333	4	2	70.1957	9.30586	5.85233	12.9865	20.3959	0.00740741	349.333	9285070	8361155	923915	10	38923.2	718872
2011	7	11.61	10547.1	9.75	7156.91	1.82458	0	7.4322	0	96.8847	71.4729	92.5329	76.0576	84.3165	26.8235	0	0	0	10.6111	4.88889	2.38889	73.6901	9.51145	4.87879	11.6343	19.2409	0	383.707	9288412	8375122	913290	9.8	38923.2	718872
2011	8	11.62	11195.2	9.85	7399.82	1.97725	0	6.17782	0	94.1106	67.3753	89.2718	72.6906	80.96	15.4706	0	0	0	8.38889	3.94444	2.33333	74.4471	9.42663	5.14555	12.4102	20.4799	0	413.709	9295166	8395153	900013	9.7	38923.2	718872
2011	9	11.59	10438	9.71	7375.35	2.56912	0	6.65223	0	88.8906	50.18	81.5635	63.5318	72.5424	1.41176	0	0	0	6.44444	3.27778	2.05556	71.1384	9.435	4.96554	11.4105	19.2028	0.447531	299.479	9303890	8419453	884437	9.5	38923.2	718872
2011	10	11.51	8063.35	9.94	6562.77	0.716535	0	1.43088	0	85.1635	44.1024	77.6035	59.1165	68.3706	0	0	0	0.294118	3.27778	0.722222	0.222222	60.9253	9.55996	6.72749	12.5364	20.1643	59.577	116.671	9312959	8445358	867601	9.3	38923.2	718872
2011	11	11.56	6491.78	10.07	5907.62	1.00569	0	1.90923	0	81.5847	41.8576	74.5541	56.0353	65.3106	0	0	0	0.294118	3.05556	1.05556	0.5	58.1931	9.57949	7.29763	13.0092	19.8671	122.681	51.8845	9319854	8469106	850748	9.1	38923.2	718872
2011	12	11.47	6773.09	9.94	5859.48	0.423447	0	0.875984	0	82.6329	31.5129	72.5	50.0106	61.2341	0	0	0	2.52941	1.88889	0.666667	0.0555556	55.7604	9.38952	6.51299	11.984	18.7312	196.677	24.5668	9323847	8488734	835113	9	38923.2	718872
2012	1	11.55	7644.71	9.93	5710.56	1.14611	0	2.55052	0	85.28	33.4718	75.02	57.1471	66.0835	0.0588235	0	0	0.941176	3.77778	1.77778	0.833333	49.5846	9.24405	5.61233	11.5715	18.385	294.422	10.1052	9326488	8504662	821826	8.8	38869.9	731319
2012	2	11.33	6797.13	9.85	5609.67	1.26969	0	2.45997	0	86.9953	44.7059	81.3518	61.9224	71.6529	0.0588235	0	0	0	3.77778	1.61111	0.555556	55.7917	9.00706	6.43114	12.2247	19.2364	171.837	27.5964	9330306	8518777	811529	8.7	38869.9	731319
2012	3	11.09	7165.46	9.53	6039.92	1.42629	0	3.28784	0	90.1188	49.1847	82.6753	62.3459	72.5212	1.76471	0	0	0	4.55556	2.22222	1.11111	59.7298	9.34353	7.14818	13.409	20.1782	45.2951	67.2725	9336049	8531496	804553	8.6	38869.9	731319
2012	4	11.42	7272.66	9.67	6094.85	2.34843	0	5.95582	0	94.5447	62.7588	87.2706	69.3024	78.2918	9.23529	0	0	0	7.5	3.44444	1.83333	58.9306	9.56873	6.8102	13.1369	19.7967	31.7941	89.947	9343328	8543158	800170	8.6	38869.9	731319
2012	5	11	8408.71	9.36	6756.32	5.05381	0	12.5862	0	94.2271	66.5494	87.7153	72.6588	80.1871	10.2353	0	0	0	10.6667	6.05556	3.5	67.06	9.49813	6.05278	12.6559	19.5346	0.355802	231.83	9352722	8556212	796510	8.5	38869.9	731319
2012	6	11.49	9719.34	9.61	6896.68	1.73206	0	6.46019	0	95.0212	70.5518	90.6694	74.7235	82.7071	20.6471	0	0	0	8.66667	4.5	2.22222	70.315	9.40627	6.99482	13.7147	21.283	0.00545455	281.922	9363737	8572197	791540	8.5	38869.9	731319
2012	7	11.31	10906.8	9.46	7309.04	2.5514	0	11.2098	0	93.8035	70.7212	89.6847	74.8506	82.2624	18.9412	0	0	0	13.6111	7.27778	3.33333	73.0933	9.56382	4.92226	12.0554	19.5971	0	358.731	9375654	8591475	784179	8.4	38869.9	731319
2012	8	11.49	11242.2	9.56	7284.82	1.93045	0	5.96982	0	92.7976	65.1729	88.4353	72.8176	80.6106	10.1176	0	0	0	8.44444	3.94444	1.88889	73.5245	9.43971	5.65488	12.9441	21.2086	0.512683	338.264	9387808	8612803	775005	8.3	38869.9	731319
2012	9	11.6	9969.03	9.68	6997.81	1.46894	0	3.8283	0	90.3518	48.4224	83.2259	66.8247	75.0412	1.88235	0	0	0	5.94444	2.55556	1.16667	70.9809	9.5607	5.2342	11.5074	18.5157	0.273004	279.633	9399827	8634225	765602	8.1	38869.9	731319
2012	10	11.53	8674.68	9.69	6579.52	0.265311	0	0.438101	0	83.2259	41.9635	74.6071	54.0341	64.3153	0	0	0	0.411765	1.44444	0.111111	0	63.8995	9.54432	6.69183	12.5844	19.9219	45.4222	162.06	9409185	8652885	756300	8	38869.9	731319
2012	11	11.82	6779.61	10.1	5748.44	1.00941	0	2.44379	0	82.8235	35.4094	74.2259	54.2035	64.2412	0	0	0	1.23529	4.44444	1.77778	0.277778	53.1153	9.30149	5.74963	10.9147	17.0156	215.479	12.4913	9414404	8667436	746968	7.9	38869.9	731319
2012	12	11.38	7003.36	9.69	5882.4	0.311024	0	0.680884	0	83.2682	41.8259	75.3165	56.5329	65.9035	0	0	0	0.176471	2.22222	0.166667	0.0555556	54.9903	9.01002	5.83976	11.5433	18.1467	230.211	24.7489	9415471	8678497	736974	7.8	38869.9	731319
2013	1	11.2	7547.86	9.42	5792.03	1.48447	0	3.54768	0	84.4224	35.1871	74.0988	53.8012	63.9553	0	0	0	1.11765	4.61111	1.88889	0.888889	56.3827	8.96889	6.17594	11.8373	19.1631	184.833	27.6073	9413545	8687417	726128	7.7	38401	749292
2013	2	11.28	6812.02	9.61	5522.58	0.844707	0	1.42345	0	85.5129	35.7588	72.1082	49.46	60.8106	0.294118	0	0	1	2.72222	0.777778	0.333333	52.118	9.29081	6.42175	12.6965	20.0432	220.815	24.3453	9411761	8697259	714502	7.6	38401	749292
2013	3	11.09	7127.01	9.58	5648.22	1.74825	0	4.11374	0	89.4624	52.9859	82.1671	63.8812	73.0294	0.941176	0	0	0	6.05556	2.61111	1.5	45.4088	9.62851	7.00632	13.5513	20.2228	316.646	10.9746	9413743	8711150	702593	7.5	38401	749292
2013	4	11.05	7370.79	9.31	6062.79	2.27537	0	5.75372	0	91.9824	54.4576	84.3588	66.0624	75.1894	4.41176	0	0	0	6.72222	3.38889	1.83333	62.3768	9.44607	6.8584	13.2858	20.0288	43.2943	98.8945	9421285	8730021	691264	7.3	38401	749292
2013	5	11.22	7905.02	9.34	6506.11	2.28368	0	8.72638	0	93.9306	70.5941	89.0706	74.2259	81.6271	14.2941	0	0	0	11.6111	5.61111	2.94444	63.5773	9.50056	6.347	12.9759	19.8294	17.5496	154.383	9430924	8749680	681244	7.2	38401	749292
2013	6	11.2	9586.46	9.25	7030.57	2.97113	0	11.9191	0	93.7294	70.8906	88.7741	74.3318	81.5529	12.7647	0	0	0	15.7222	7.44444	3.72222	72.6416	9.51644	5.58126	12.6751	20.3929	0	310.474	9438799	8766396	672403	7.1	38401	749292
2013	7	11.27	10385.9	9.26	7035.93	1.9171	0	7.47725	0	94.5765	71.0282	90.4259	75.5388	82.9929	21.2941	0	0	0	11.3889	4.88889	1.83333	72.9839	9.34164	5.36617	13.0836	21.513	0.00727273	308.007	9443105	8779304	663801	7	38401	749292
2013	8	11.26	10829	9.23	7383.96	2.21916	0	7.21632	0	93.5494	68.3494	88.7635	73.1988	80.9706	13.7059	0	0	0	9.94444	4.61111	2.44444	73.4933	9.44814	4.81876	11.8535	20.1351	0	351.937	9443588	8789570	654018	6.9	38401	749292
2013	9	11.58	10128.1	9.39	7025.52	1.10214	0	1.89545	0	90.4153	56.1835	84.7188	67.3647	76.0471	2.76471	0	0	0	2.94444	1.05556	0.444444	71.5723	9.51747	4.94238	11.7251	19.8617	0.00945329	284.708	9443548	8800233	643315	6.8	38401	749292
2013	10	11.25	8886.04	9.37	6740.68	1.70079	0	3.63167	0	86.6671	38.6176	77.8894	61.0753	69.4718	0.0588235	0	0	0.470588	5.16667	2.11111	1.27778	64.8279	9.58322	5.1042	10.3728	17.5678	29.97	166.782	9448481	8814472	634009	6.7	38401	749292
2013	11	11.47	7308.22	9.61	6065.91	1.22944	0	2.50962	0	84.4118	44.3141	75.9518	57.5918	66.7506	0	0	0	0.470588	3.55556	1.5	0.777778	58.2974	9.51614	7.46983	13.1823	20.9118	131.303	65.2597	9461929	8834001	627928	6.6	38401	749292
2013	12	11.31	7697.19	9.44	6095.73	1.31846	0.00894775	4.00219	0.0082021	81.0659	31.4706	66.9624	47.0882	57.0306	0	0.117647	0	4.05882	7.77778	2.05556	0.833333	56.7674	9.17628	6.01571	11.6519	18.9381	192.19	42.9482	9483061	8857652	625409	6.6	38401	749292
2014	1	11.74	8106.08	9.62	5905.33	1.16229	0	3.12511	0	83.5859	39.3165	74.5435	54.9235	64.7494	0	0	0	0.588235	5.11111	2.33333	0.888889	45.3261	9.02616	6.33756	12.5993	20.2123	454.19	11.3301	9507622	8882564	625058	6.6	39170.4	769662
2014	2	11.81	7889.37	10.13	5540.05	2.12511	0	5.11964	0	85.0047	43.7847	75.38	55.5588	65.4588	0.117647	0	0	0	5.61111	3.27778	1.77778	55.0007	8.52352	5.49152	11.7771	19.5542	221.279	26.9639	9529909	8905442	624467	6.6	39170.4	769662
2014	3	11.75	7058.1	10.01	5795.43	2.38561	0	5.42913	0	89.8859	49.7141	81.4365	62.4624	71.9282	1.35294	0	0	0	4.66667	2.72222	1.44444	54.0707	9.2314	6.79448	13.3976	20.9169	196.853	26.7386	9545526	8923686	621840	6.5	39170.4	769662
2014	4	11.67	6989.11	9.8	6078.54	1.98797	0	4.25897	0	92.7024	57.92	86.1694	68.0529	77.1271	6.88235	0	0	0	5.66667	2.66667	1.27778	61.3358	9.24246	6.90505	13.3307	20.2447	59.8582	85.1722	9553117	8937222	615895	6.4	39170.4	769662
2014	5	11.76	8126.12	9.79	6634.88	1.61877	0	6.93307	0	94.9365	67.4176	89.3353	72.3518	80.8329	14.0588	0	0	0	10.1111	4.55556	2.22222	65.2001	9.37847	6.47736	12.9051	19.9739	11.4504	204.449	9555954	8949213	606741	6.3	39170.4	769662
2014	6	12	9218.26	9.84	6831.94	1.77187	0	7.21872	0	94.9365	69.8318	90.3518	74.4906	82.4212	20.1765	0	0	0	11.5	5.16667	2.16667	70.855	9.58881	5.30707	12.6822	21.647	0.163084	299.352	9559508	8963245	596263	6.2	39170.4	769662
2014	7	11.87	10490.8	9.72	7205.86	1.71347	0	6.00306	0	96.6412	70.4035	91.9612	75.3271	83.66	26.0588	0	0	0	9.11111	4.11111	1.66667	72.7379	9.43097	4.84365	12.1485	21.1243	0.0307692	353.326	9565722	8979010	586712	6.1	39170.4	769662
2014	8	11.89	11080.3	9.69	7531.44	2.30206	0	10.1096	0	93.4753	67.7882	87.8106	73.04	80.4094	10.0588	0	0	0	13.6111	6.72222	3.22222	73.4475	9.58031	5.03518	12.1794	21.4427	0	391.047	9575363	8995940	579423	6.1	39170.4	769662
2014	9	12.22	10098.4	9.94	7002.05	1.51269	0	2.67629	0	90.5953	55.2306	84.0941	64.9188	74.5012	2.82353	0	0	0	3.66667	1.77778	0.722222	72.0272	9.41054	4.82025	11.5988	20.2377	0.827131	274.056	9586592	9012670	573922	6	39170.4	769662
2014	10	11.91	8403.81	9.9	6616.7	2.1612	0	4.28346	0	85.1318	38.0459	73.8129	53.42	63.5953	0	0	0	1.17647	5.22222	2	1.38889	63.5941	9.47697	5.11834	10.7097	18.6125	31.8155	155.32	9596198	9027463	568735	5.9	39170.4	769662
2014	11	12.11	6774.81	10.17	5915.05	1.50766	0	2.56934	0	82.6965	39.9094	73.1776	54.5635	63.8812	0	0	0	0.647059	4.33333	1.16667	0.555556	52.6414	9.39264	6.88397	12.6407	20.0363	249.573	31.2155	9601943	9039217	562726	5.9	39170.4	769662
2014	12	11.82	7348.43	9.92	5852.75	1.54506	0	2.81868	0	81.8494	37.0506	70.6259	51.5882	61.0859	0	0	0	1.17647	3.77778	1.38889	1	55.2502	8.90445	5.48122	10.6614	17.8412	238.419	24.0721	9604382	9048215	556167	5.8	39170.4	769662
2015	1	11.93	7386.65	9.91	5657.96	1.30884	0	3.42038	0	80.8435	31.9894	68.7729	48.4753	58.6294	0	0	0	2.11765	5.22222	2.66667	1.22222	51.0065	9.13301	6.66065	12.51	19.3622	321.54	19.3893	9604335	9055046	549289	5.7	40121.9	799916
2015	2	12.09	6810.17	10.24	5196.07	0.825678	0	1.71741	0	88.6576	44.9812	80.4729	61.6047	71.0388	0.647059	0	0	0.0588235	3.44444	1.11111	0.277778	47.4609	9.2159	7.39834	13.7454	20.7535	339.152	6.53165	9603129	9060680	542449	5.6	40121.9	799916
2015	3	11.63	7559.84	9.81	5837.76	1.57677	0	4.3703	0	91.1353	59.1059	84.4859	68.0529	76.2694	2.70588	0	0	0	7.16667	3.05556	1.27778	60.9007	8.78317	6.44197	12.3982	19.2197	86.1291	75.0254	9602394	9067122	535272	5.6	40121.9	799916
2015	4	11.7	7414.78	9.67	6255.6	1.31868	0	2.93898	0	93.5176	58.5871	87.4824	69.2282	78.3765	9.23529	0	0	0	5.22222	1.88889	0.666667	66.5469	9.20922	6.15361	12.468	19.5227	5.70337	163.08	9603228	9075792	527436	5.5	40121.9	799916
2015	5	11.59	8116.01	9.55	6531.28	1.49256	0	5.33902	0	95.7094	68.7094	90.3835	73.5482	81.9447	17.2353	0	0	0	9.22222	3.55556	1.22222	66.3976	9.62399	6.64577	12.8724	19.3467	3.44142	241.024	9606719	9087548	519171	5.4	40121.9	799916
2015	6	11.71	9483.18	9.57	6883.87	1.89458	0	7.98491	0	96.3765	70.2341	91.3259	75.1259	83.2153	22.4118	0	0	0	12.3333	5.16667	2.33333	72.1033	9.62401	5.43636	12.7515	20.6515	0	333.893	9613953	9102926	511027	5.3	40121.9	799916
2015	7	11.94	10457.5	9.56	7066.37	2.41776	0	9.05599	0	95.2965	70.1176	90.8282	74.9035	82.8553	22.4706	0	0	0	12.1111	6.05556	2.88889	73.8576	9.48007	5.40517	13.3221	21.9994	0	375.377	9626928	9122883	504045	5.2	40121.9	799916
2015	8	11.77	10394.8	9.54	7294.06	2.06277	0	7.48688	0	93.6235	67.5341	88.4776	73.6118	81.0341	12.7059	0	0	0	11.6667	4.83333	2.33333	74.1602	9.47098	5.01163	12.482	21.2982	0	371.685	9645121	9146053	499068	5.2	40121.9	799916
2015	9	11.81	9736.11	9.59	6978.18	1.07065	0	2.3224	0	90.0659	60.9376	84.1153	67.8624	75.9835	1.70588	0	0	0	4.61111	1.05556	0.5	72.6931	9.44721	4.97664	11.4027	19.7504	0.306972	298.547	9665972	9169927	496045	5.1	40121.9	799916
2015	10	11.61	8208.41	9.58	6540.75	1.92935	0	4.27515	0	89.3035	48.1894	81.4259	65.7871	73.5906	1.05882	0	0	0	5.55556	2.38889	1.55556	65.9105	9.57643	6.41303	12.0309	19.1817	13.8409	167.322	9687166	9192930	494236	5.1	40121.9	799916
2015	11	11.69	7550.89	9.57	6258.95	1.35892	0	3.72747	0	84.7929	47.1094	78.7047	63.3094	70.9965	0	0	0	0.0588235	5.11111	2	1.27778	64.9899	9.25452	6.70977	12.2475	19.6388	56.9026	137.644	9706717	9213639	493078	5.1	40121.9	799916
